# Supplementary material for: Volatilomics-Based Discovery of Key Volatiles Affecting Flavor Quality in Tomato
Source: Foods. 2024 Mar 14;13(6):879. doi: 10.3390/foods13060879 (PMC10969657; doi:10.3390/foods13060879)
Supplement: Supplementary file 1 [file foods-13-00879-s001.zip]

Archive with 2 entries (2 files):
- supplementary Figures.pdf
- supplementary Tables.xlsx
