# Supplementary material for: Volatilomics-Based Discovery of Key Volatiles Affecting Flavor Quality in Tomato
Source: Foods. 2024 Mar 14;13(6):879. doi: 10.3390/foods13060879 (PMC10969657; doi:10.3390/foods13060879)
Supplement: Supplementary file 1 [file foods-13-00879-s001.zip › supplementary Tables.xlsx]

## Sheet: Supplementary Table 1
Supplementary Table 1. Tomato variety information.
ID	Group	Name	Categories	Botanical variety
TS-266	PIM	Santo Tome	Wild species	S. pim
TS-434	PIM	SAL1871	Wild species	S. pim
TS-435	PIM	SAL1875	Wild species	S. pim
TS-438	PIM	CN7542	Wild species	S. pim
TS-187	CER	Monplaisir	cultivar	S.cer
TS-189	CER	Nagcarlang	cultivar	S.cer
TS-283	CER	Cisterno	cultivar	S.cer
TS-294	CER	N 933	cultivar	S.cer
TS-60	BIG	New Yorker	Vintage Fresh Market	S. lyc
TS-142	BIG	Roma	/	S. lyc
TS-95	BIG	Moneymaker	Fresh Market	S. lyc
TS-212	BIG	Flora-Dade	Modern Fresh Market	S. lyc

## Sheet: Supplementary Table 2
Supplementary Table 2. Tomato fruit sensory evaluation scores.
ID	Group	Developmental stage	panelist	Bitter	grassy	Sourness	Sweetness	fragrance
TS-142	BIG	immature stage	man	3.5	4	0.5	0.5	0.5
TS-142	BIG	immature stage	man	3	4	0.5	0.5	0.5
TS-142	BIG	immature stage	man	3	3.5	0.5	0.5	0.5
TS-142	BIG	immature stage	woman	3.5	4	0.5	0.5	0.5
TS-142	BIG	immature stage	woman	3.5	4	0.5	0.5	1
TS-142	BIG	immature stage	woman	3.5	3.5	0.5	0.5	0.5
TS-142	BIG	maturity stage	man	0.5	2.5	2.5	2.5	3
TS-142	BIG	maturity stage	man	0.5	2	2.5	2.5	2.5
TS-142	BIG	maturity stage	man	1	2.5	2.5	2.5	2.5
TS-142	BIG	maturity stage	woman	0.5	2.5	3	3	2.5
TS-142	BIG	maturity stage	woman	1	2.5	3	2.5	2.5
TS-142	BIG	maturity stage	woman	1	2	2.5	3	3
TS-212	BIG	immature stage	man	4	4	0.5	0.5	2
TS-212	BIG	immature stage	man	5	5	0.5	0.5	2.5
TS-212	BIG	immature stage	man	4.5	5.5	0.5	0.5	2
TS-212	BIG	immature stage	woman	4.5	4.5	0.5	0.5	1.5
TS-212	BIG	immature stage	woman	4.5	4.5	0.5	0.5	2
TS-212	BIG	immature stage	woman	4	5	0.5	0.5	2.5
TS-212	BIG	maturity stage	man	1.5	2.5	4	3.5	3.5
TS-212	BIG	maturity stage	man	2.5	4	4	4	3.5
TS-212	BIG	maturity stage	man	2	3	4	3.5	3.5
TS-212	BIG	maturity stage	woman	2	3	3.5	3.5	4.5
TS-212	BIG	maturity stage	woman	1.5	2.5	3.5	4.5	3.5
TS-212	BIG	maturity stage	woman	1	3	4	3	3
TS-60	BIG	immature stage	man	3	4	0.5	0.5	0.5
TS-60	BIG	immature stage	man	3	3.5	0.5	0.5	0.5
TS-60	BIG	immature stage	man	3	3.5	0.5	0.5	1
TS-60	BIG	immature stage	woman	3	3.5	0.5	0.5	1
TS-60	BIG	immature stage	woman	3	3.5	0.5	0.5	0.5
TS-60	BIG	immature stage	woman	3	4	0.5	0.5	0.5
TS-60	BIG	maturity stage	man	1	2.5	2.5	3	3
TS-60	BIG	maturity stage	man	0.5	2	3	2.5	3
TS-60	BIG	maturity stage	man	0.5	2	2.5	3	3
TS-60	BIG	maturity stage	woman	0.5	2.5	2.5	3	2.5
TS-60	BIG	maturity stage	woman	0.5	2.5	2.5	2.5	3
TS-60	BIG	maturity stage	woman	1	2.5	3	3	3
TS-95	BIG	immature stage	man	3.5	4	0.5	0.5	1
TS-95	BIG	immature stage	man	3	3.5	0.5	0.5	0.5
TS-95	BIG	immature stage	man	3.5	3.5	0.5	0.5	0.5
TS-95	BIG	immature stage	woman	3	4	0.5	0.5	1
TS-95	BIG	immature stage	woman	3	4	0.5	0.5	0.5
TS-95	BIG	immature stage	woman	3.5	3.5	0.5	0.5	0.5
TS-95	BIG	maturity stage	man	1	2.5	3	3	2.5
TS-95	BIG	maturity stage	man	0.5	2	2.5	3	3
TS-95	BIG	maturity stage	man	0.5	2.5	3	3	3
TS-95	BIG	maturity stage	woman	1	2	3	2.5	2.5
TS-95	BIG	maturity stage	woman	1	2.5	3	2.5	3
TS-95	BIG	maturity stage	woman	1	2.5	2.5	3	3
TS-187	CER	immature stage	man	3.5	3.5	0.5	0.5	1.5
TS-187	CER	immature stage	man	3	3	0.5	0.5	1.5
TS-187	CER	immature stage	man	3.5	3.5	0.5	0.5	2
TS-187	CER	immature stage	woman	3	3.5	0.5	0.5	2
TS-187	CER	immature stage	woman	3	3.5	0.5	0.5	1.5
TS-187	CER	immature stage	woman	3	3.5	0.5	0.5	2
TS-187	CER	maturity stage	man	0.5	1.5	4	5.5	5
TS-187	CER	maturity stage	man	0.5	2	4	4.5	5
TS-187	CER	maturity stage	man	0.5	1.5	3.5	5.5	4.5
TS-187	CER	maturity stage	woman	0.5	1.5	3.5	5.5	5.5
TS-187	CER	maturity stage	woman	0.5	1.5	4	5	5
TS-187	CER	maturity stage	woman	0.5	1.5	4	4.5	5.5
TS-189	CER	immature stage	man	3.5	3.5	0.5	0.5	2
TS-189	CER	immature stage	man	3.5	3.5	0.5	0.5	2
TS-189	CER	immature stage	man	3	3	0.5	0.5	2
TS-189	CER	immature stage	woman	3	3	0.5	0.5	2
TS-189	CER	immature stage	woman	3.5	3	0.5	0.5	1.5
TS-189	CER	immature stage	woman	3.5	3	0.5	0.5	2
TS-189	CER	maturity stage	man	0.5	1.5	4	5.5	4.5
TS-189	CER	maturity stage	man	0.5	1.5	3.5	4.5	4.5
TS-189	CER	maturity stage	man	0.5	1.5	4	5.5	5
TS-189	CER	maturity stage	woman	0.5	1.5	4	4.5	4.5
TS-189	CER	maturity stage	woman	0.5	1.5	3.5	4.5	4.5
TS-189	CER	maturity stage	woman	0.5	2	3.5	5.5	4.5
TS-283	CER	immature stage	man	3.5	3	0.5	0.5	2
TS-283	CER	immature stage	man	3.5	3	0.5	0.5	2
TS-283	CER	immature stage	man	3.5	3	0.5	0.5	1.5
TS-283	CER	immature stage	woman	3	3.5	0.5	0.5	2
TS-283	CER	immature stage	woman	3.5	3	0.5	0.5	2
TS-283	CER	immature stage	woman	3.5	3	0.5	0.5	1.5
TS-283	CER	maturity stage	man	0.5	2	4	5	5.5
TS-283	CER	maturity stage	man	0.5	1.5	3.5	4.5	5.5
TS-283	CER	maturity stage	man	0.5	2	4	5	5.5
TS-283	CER	maturity stage	woman	0.5	2	3.5	5	4.5
TS-283	CER	maturity stage	woman	0.5	1.5	3.5	5.5	5
TS-283	CER	maturity stage	woman	0.5	1.5	4	4.5	5.5
TS-294	CER	immature stage	man	3.5	4	0.5	0.5	2.5
TS-294	CER	immature stage	man	4	4.5	0.5	0.5	2.5
TS-294	CER	immature stage	man	4	4.5	0.5	0.5	2.5
TS-294	CER	immature stage	woman	5	4	0.5	0.5	2
TS-294	CER	immature stage	woman	4	4.5	0.5	0.5	3
TS-294	CER	immature stage	woman	4	4.5	0.5	0.5	2.5
TS-294	CER	maturity stage	man	0.5	3	4	4	5
TS-294	CER	maturity stage	man	0.5	3	5	6.5	5
TS-294	CER	maturity stage	man	0.5	3	4.5	4	5
TS-294	CER	maturity stage	woman	0.5	3	5	5	5.5
TS-294	CER	maturity stage	woman	0.5	3.5	5	5	5.5
TS-294	CER	maturity stage	woman	0.5	3	4.5	5.5	4.5
TS-266	PIM	immature stage	man	4	2.5	0.5	0.5	1
TS-266	PIM	immature stage	man	4	2	0.5	0.5	0.5
TS-266	PIM	immature stage	man	4.5	2	0.5	0.5	1
TS-266	PIM	immature stage	woman	4	2	0.5	0.5	0.5
TS-266	PIM	immature stage	woman	4.5	2	0.5	0.5	1
TS-266	PIM	immature stage	woman	4.5	2	0.5	0.5	1
TS-266	PIM	maturity stage	man	0.5	3	2.5	4	4
TS-266	PIM	maturity stage	man	1	2.5	3	4	4
TS-266	PIM	maturity stage	man	0.5	3	2.5	4	3.5
TS-266	PIM	maturity stage	woman	0.5	3	2.5	3.5	3.5
TS-266	PIM	maturity stage	woman	1	3	3	4	3.5
TS-266	PIM	maturity stage	woman	1	3	2.5	3.5	3.5
TS-434	PIM	immature stage	man	4.5	2	0.5	0.5	0.5
TS-434	PIM	immature stage	man	4.5	2.5	0.5	0.5	0.5
TS-434	PIM	immature stage	man	4	2.5	0.5	0.5	0.5
TS-434	PIM	immature stage	woman	4.5	2.5	0.5	0.5	0.5
TS-434	PIM	immature stage	woman	4.5	2.5	0.5	0.5	0.5
TS-434	PIM	immature stage	woman	4.5	2.5	0.5	0.5	1
TS-434	PIM	maturity stage	man	1	2.5	3	4	3.5
TS-434	PIM	maturity stage	man	1	3	3	3.5	3.5
TS-434	PIM	maturity stage	man	1	2.5	2.5	3.5	4
TS-434	PIM	maturity stage	woman	1	2.5	2.5	3.5	4
TS-434	PIM	maturity stage	woman	1	2.5	2.5	4	3.5
TS-434	PIM	maturity stage	woman	0.5	3	2.5	3.5	4
TS-435	PIM	immature stage	man	4	2.5	0.5	0.5	0.5
TS-435	PIM	immature stage	man	4	2	0.5	0.5	1
TS-435	PIM	immature stage	man	4.5	2	0.5	0.5	0.5
TS-435	PIM	immature stage	woman	4.5	2.5	0.5	0.5	0.5
TS-435	PIM	immature stage	woman	4	2.5	0.5	0.5	1
TS-435	PIM	immature stage	woman	4.5	2	0.5	0.5	0.5
TS-435	PIM	maturity stage	man	1	3	3	4	3.5
TS-435	PIM	maturity stage	man	0.5	3	3	4	3.5
TS-435	PIM	maturity stage	man	1	2.5	3	3.5	4
TS-435	PIM	maturity stage	woman	0.5	3	2.5	4	3.5
TS-435	PIM	maturity stage	woman	0.5	2.5	3	3.5	3.5
TS-435	PIM	maturity stage	woman	1	2.5	2.5	3.5	4
TS-438	PIM	immature stage	man	5.5	3	0.5	0.5	2
TS-438	PIM	immature stage	man	5.5	3.5	0.5	0.5	2
TS-438	PIM	immature stage	man	5	3.5	0.5	0.5	2
TS-438	PIM	immature stage	woman	5	3	0.5	0.5	2.5
TS-438	PIM	immature stage	woman	5	3	0.5	0.5	1.5
TS-438	PIM	immature stage	woman	4.5	3.5	0.5	0.5	1.5
TS-438	PIM	maturity stage	man	1.5	3.5	3.5	4	5
TS-438	PIM	maturity stage	man	1.5	3.5	3	4.5	5
TS-438	PIM	maturity stage	man	1.5	4	4	5	4.5
TS-438	PIM	maturity stage	woman	2	3.5	4.5	5	5
TS-438	PIM	maturity stage	woman	1.5	4	3.5	4.5	5.5
TS-438	PIM	maturity stage	woman	1.5	3.5	4.5	5.5	4.5

## Sheet: Supplementary Table 3
Supplementary Table 3. Total ion flow chromatogram for tomato during both red and green fruit stages.
RT	immature stage	mature stage
2e-05	0	0
0.005	0	0
0.0099	0	0
0.0148	253.218	253.218
0.0197	367.563	367.563
0.0246	264.552	264.552
0.0295	0	0
0.0344	0	0
0.03932	0	0
0.04422	637.415	637.415
0.04912	3439.67	3439.67
0.05402	8995.81	8995.81
0.05892	33165.8	33165.8
0.06382	77384.1	77384.1
0.06872	154714	154714
0.07362	260087	260087
0.07852	371442	371442
0.08343	441047	441047
0.08833	502093	502093
0.09323	553260	553260
0.09813	605721	605721
0.10303	594128	594128
0.10795	583766	583766
0.11285	595242	595242
0.11775	631704	631704
0.12265	666221	666221
0.12757	677421	677421
0.13247	667163	667163
0.13737	658214	658214
0.14228	660181	660181
0.14718	703656	703656
0.15208	691926	691926
0.15698	677246	677246
0.1619	660185	660185
0.1668	691604	691604
0.1717	689939	689939
0.1766	704312	704312
0.18152	692870	692870
0.18642	702728	702728
0.19132	675129	675129
0.19622	691573	691573
0.20113	721593	721593
0.20603	694138	694138
0.21093	680558	680558
0.21583	667940	667940
0.22075	657865	657865
0.22565	664799	664799
0.23055	693316	693316
0.23547	715414	715414
0.24037	685485	685485
0.24527	648728	648728
0.25017	639653	639653
0.25508	697754	697754
0.25998	683437	683437
0.26488	673679	673679
0.26978	672723	672723
0.2747	672253	672253
0.2796	664761	664761
0.2845	656450	656450
0.2894	644994	644994
0.29432	635332	635332
0.29922	644826	644826
0.30412	642745	642745
0.30903	672069	672069
0.31393	692602	692602
0.31883	686769	686769
0.32373	680473	680473
0.32865	658716	658716
0.33355	643222	643222
0.33845	648202	648202
0.34335	648176	648176
0.34827	676173	676173
0.35317	688048	688048
0.35807	699270	699270
0.36297	673162	673162
0.36788	686492	686492
0.37278	668525	668525
0.37768	637411	637411
0.38258	631537	631537
0.3875	648228	648228
0.3924	688409	688409
0.3973	703926	703926
0.40222	697687	697687
0.40712	700838	700838
0.41202	705855	705855
0.41692	715060	715060
0.42183	706481	706481
0.42673	691865	691865
0.43163	689344	689344
0.43653	730049	730049
0.44145	706853	706853
0.44635	707913	707913
0.45125	691544	691544
0.45615	703734	703734
0.46107	691043	691043
0.46597	684351	684351
0.47087	679874	679874
0.47577	678271	678271
0.48068	694734	694734
0.48558	694903	694903
0.49048	713413	713413
0.49538	706182	706182
0.5003	714981	714981
0.5052	729021	729021
0.5101	699966	699966
0.515	682070	682070
0.51992	709860	709860
0.52482	737982	737982
0.52972	715237	715237
0.53463	733400	733400
0.53953	706586	706586
0.54443	681918	681918
0.54933	695758	695758
0.55425	737942	737942
0.55915	737020	737020
0.56405	724323	724323
0.56895	723373	723373
0.57387	740244	740244
0.57877	755627	755627
0.58367	753777	753777
0.58857	728535	728535
0.59348	738482	738482
0.59838	718743	718743
0.60328	718650	718650
0.60818	736770	736770
0.6131	712859	712859
0.618	744336	744336
0.6229	752504	752504
0.6278	762831	762831
0.63272	764262	764262
0.63762	750049	750049
0.64252	743052	743052
0.64743	754555	754555
0.65233	767373	767373
0.65723	753793	753793
0.66213	772046	772046
0.66705	754536	754536
0.67195	781490	781490
0.67685	770336	770336
0.68175	776712	776712
0.68667	771893	771893
0.69157	768817	768817
0.69647	791273	791273
0.70137	796723	796723
0.70628	802768	802768
0.71118	789834	789834
0.71608	807739	807739
0.72098	806143	806143
0.7259	856959	856959
0.7308	832572	832572
0.7357	780265	780265
0.7406	862269	862269
0.74552	816860	816860
0.75042	800506	800506
0.75532	807957	807957
0.76023	808656	808656
0.76513	798040	798040
0.77003	835860	835860
0.77493	869574	869574
0.77985	845119	845119
0.78475	847240	847240
0.78965	852236	852236
0.79455	862610	862610
0.79947	834730	834730
0.80437	851420	851420
0.80927	834378	834378
0.81417	847319	847319
0.81908	852450	852450
0.82398	850813	850813
0.82888	819163	819163
0.83378	829297	829297
0.8387	844364	844364
0.8436	878008	878008
0.8485	891542	891542
0.85342	887637	887637
0.85832	898868	898868
0.86322	861392	861392
0.86812	829603	829603
0.87303	823624	823624
0.87793	855999	855999
0.88283	880324	880324
0.88773	900530	900530
0.89265	874238	874238
0.89755	914410	914410
0.90245	928930	928930
0.90735	895774	895774
0.91227	861072	861072
0.91717	850889	850889
0.92207	886559	886559
0.92697	887640	887640
0.93188	921879	921879
0.93678	929060	929060
0.94168	919275	919275
0.9466	892161	892161
0.9515	845925	845925
0.9564	823793	823793
0.9613	830017	830017
0.96622	1031110	1031110
0.97112	901374	901374
0.97602	943031	943031
0.98092	949030	949030
0.98583	938321	938321
0.99073	949988	949988
0.99563	925861	925861
1.00053	944304	944304
1.00545	961631	961631
1.01035	931789	931789
1.01525	911044	911044
1.02015	941907	941907
1.02507	940054	940054
1.02997	956834	956834
1.03487	966657	966657
1.03977	978585	978585
1.04468	974429	974429
1.04958	990493	990493
1.05448	1002527	1002527
1.0594	975458	975458
1.0643	940673	940673
1.0692	940434	940434
1.0741	984201	984201
1.07902	1027411	1027411
1.08392	992508	992508
1.08882	948998	948998
1.09372	948370	948370
1.09863	965597	965597
1.10353	954368	954368
1.10843	957094	957094
1.11333	976345	976345
1.11825	1019491	1019491
1.12315	1011357	1011357
1.12805	1017481	1017481
1.13295	1045428	1045428
1.13787	1053097	1053097
1.14277	1046770	1046770
1.14767	1053941	1053941
1.15257	1048472	1048472
1.15748	1037156	1037156
1.16238	1011372	1011372
1.16728	981659	981659
1.1722	1001773	1001773
1.1771	1006321	1006321
1.182	1011285	1011285
1.1869	1014657	1014657
1.19182	1021949	1021949
1.19672	1020016	1020016
1.20162	1048932	1048932
1.20652	1089814	1089814
1.21143	1058284	1058284
1.21633	986379	986379
1.22123	958375	958375
1.22613	1009167	1009167
1.23105	1027667	1027667
1.23595	1016947	1016947
1.24085	1044877	1044877
1.24575	1054716	1054716
1.25067	1072498	1072498
1.25557	1060710	1060710
1.26047	1029566	1029566
1.26537	1038367	1038367
1.27028	1032384	1032384
1.27518	1048177	1048177
1.28008	1094483	1094483
1.285	1074226	1074226
1.2899	1044777	1044777
1.2948	1057600	1057600
1.2997	1070990	1070990
1.30462	1077865	1077865
1.30952	1076323	1076323
1.31442	1097945	1097945
1.31932	1088091	1088091
1.32423	1086157	1086157
1.32913	1085811	1085811
1.33403	1064917	1064917
1.33893	1050837	1050837
1.34385	1022375	1022375
1.34875	1038880	1038880
1.35365	1080184	1080184
1.35855	1083132	1083132
1.36347	1080669	1080669
1.36837	1115918	1115918
1.37327	1152384	1152384
1.37817	1159812	1159812
1.38308	1099835	1099835
1.38798	1155072	1155072
1.39288	1131785	1131785
1.3978	1152204	1152204
1.4027	1201097	1201097
1.4076	1343705	1343705
1.4125	1567913	1567913
1.41742	1897360	1897360
1.42232	2127779	2127779
1.42722	2202044	2202044
1.43212	2149128	2149128
1.43703	2046571	2046571
1.44193	2009555	2009555
1.44683	2054937	2054937
1.45173	2124856	2124856
1.45665	2156954	2156954
1.46155	2145863	2145863
1.46645	2099743	2099743
1.47135	2077957	2077957
1.47627	2062885	2062885
1.48117	2102574	2102574
1.48607	2134205	2134205
1.49097	2162001	2162001
1.49588	2229817	2229817
1.50078	2269636	2269636
1.50568	2217562	2217562
1.51058	2186085	2186085
1.5155	2140878	2140878
1.5204	2155773	2155773
1.5253	2143061	2143061
1.53022	2190211	2190211
1.53512	2199277	2199277
1.54002	2185963	2185963
1.54492	2069543	2069543
1.54983	2078052	2078052
1.55473	2157423	2157423
1.55963	2573339	2573339
1.56453	3783974	3783974
1.56945	5658885	5658885
1.57435	7322760	7322760
1.57925	7979606	7979606
1.58417	7547872	7547872
1.58907	6531446	6531446
1.59397	5566881	5566881
1.59887	4827402	4827402
1.60378	4312166	4312166
1.60868	3948578	3948578
1.61358	3710072	3710072
1.61848	3573655	3573655
1.6234	3414374	3414374
1.6283	3328795	3328795
1.6332	3293216	3293216
1.6381	3232645	3232645
1.64302	3334018	3334018
1.64792	3645512	3645512
1.65282	4299384	4299384
1.65773	4998542	4998542
1.66263	5525883	5525883
1.66753	5549234	5549234
1.67243	5203578	5203578
1.67735	4612907	4612907
1.68225	4149372	4149372
1.68715	3839206	3839206
1.69205	3739246	3739246
1.69697	3733163	3733163
1.70187	3750618	3750618
1.70677	3736183	3736183
1.71167	3748339	3748339
1.71658	3586898	3586898
1.72148	3446689	3446689
1.72638	3373907	3373907
1.7313	3308688	3308688
1.7362	3410566	3410566
1.7411	3528993	3528993
1.746	3511721	3511721
1.75092	3338058	3338058
1.75582	3268049	3268049
1.76072	3164124	3164124
1.76562	3046473	3046473
1.77053	2978103	2978103
1.77543	2921534	2921534
1.78033	2830844	2830844
1.78523	2764111	2764111
1.79015	2699662	2699662
1.79505	2749000	2749000
1.79995	2774548	2774548
1.80487	2769586	2769586
1.80977	2755038	2755038
1.81467	2764113	2764113
1.81957	2738712	2738712
1.82448	2659242	2659242
1.82938	2640607	2640607
1.83428	2593273	2593273
1.83918	2564380	2564380
1.8441	2600182	2600182
1.849	2588905	2588905
1.8539	2613010	2613010
1.8588	2548457	2548457
1.86372	2444186	2444186
1.86862	2472687	2472687
1.87352	2567855	2567855
1.87842	2551625	2551625
1.88333	2526812	2526812
1.88823	2566624	2566624
1.89313	2613353	2613353
1.89805	2722685	2722685
1.90295	2822804	2822804
1.90785	3106311	3106311
1.91275	3170040	3170040
1.91767	3040880	3040880
1.92257	2951030	2951030
1.92747	2908227	2908227
1.93237	2832457	2832457
1.93728	2740368	2740368
1.94218	2692537	2692537
1.94708	2651393	2651393
1.952	2631487	2631487
1.9569	2610509	2610509
1.9618	2598213	2598213
1.9667	2763689	2763689
1.97162	3172132	3172132
1.97652	3609083	3609083
1.98142	4139546	4139546
1.98632	4743937	4743937
1.99123	5108293	5108293
1.99613	5115910	5115910
2.00103	4679829	4679829
2.00593	4134166	4134166
2.01085	3762352	3762352
2.01575	3588732	3588732
2.02065	3483752	3483752
2.02557	3430376	3430376
2.03047	3318445	3318445
2.03537	3349910	3349910
2.04027	3219440	3219440
2.04518	3246168	3246168
2.05008	3247575	3247575
2.05498	3333875	3333875
2.05988	3263511	3263511
2.0648	3184715	3184715
2.0697	3179780	3179780
2.0746	3255215	3255215
2.0795	3359228	3359228
2.08442	3422801	3422801
2.08932	3510615	3510615
2.09422	3491378	3491378
2.09912	3365497	3365497
2.10403	3228511	3228511
2.10893	3042601	3042601
2.11383	2889023	2889023
2.11873	2802413	2802413
2.12365	2832525	2832525
2.12855	2829657	2829657
2.13345	2869916	2869916
2.13837	2802736	2802736
2.14327	2704118	2704118
2.14817	2826059	2826059
2.15307	3470458	3470458
2.15798	5887093	5887093
2.16288	10382450	10382450
2.16778	15457910	15457910
2.17268	18148150	18148150
2.1776	17332920	17332920
2.1825	14397910	14397910
2.1874	11426070	11426070
2.1923	9261229	9261229
2.19722	7895784	7895784
2.20212	7109857	7109857
2.20702	6669252	6669252
2.21192	6248670	6248670
2.21683	6050624	6050624
2.22173	6051305	6051305
2.22663	6352351	6352351
2.23153	7046981	7046981
2.23645	7754675	7754675
2.24135	7855665	7855665
2.24625	7524549	7524549
2.25115	6910052	6910052
2.25607	6154950	6154950
2.26097	5581016	5581016
2.26587	5290269	5290269
2.27078	5021688	5021688
2.27568	4719325	4719325
2.28058	4542919	4542919
2.28548	4409243	4409243
2.28963	43902020	20757680
2.29455	46234040	21888820
2.29945	48611000	23392470
2.30435	50463260	23468930
2.30927	50529650	24397700
2.31417	50430040	24480990
2.31907	48962160	25278600
2.32397	49138430	25072270
2.32888	48218180	25606160
2.33378	49059040	25480920
2.33868	48979740	25413110
2.3436	48412720	25525190
2.3485	48297930	24982540
2.3534	47949150	24764880
2.35832	48604500	24428770
2.36322	49410810	24511350
2.36812	49370260	24101920
2.37303	49895580	24272600
2.37793	50002130	22495690
2.38283	49434660	22541640
2.38773	50166340	22665980
2.39265	48890990	21924390
2.39755	48547330	22153110
2.40245	48167570	21882960
2.40737	47509840	21827630
2.41227	47755860	21798060
2.41717	46743000	21793240
2.42208	45316840	21245190
2.42698	46277420	20812490
2.43188	46470940	21297370
2.43678	45116020	20813440
2.4417	44941800	20896370
2.4466	43760010	21040610
2.4515	42631780	20439030
2.45642	42228400	20320710
2.46132	41937160	20942740
2.46622	42117300	20564480
2.47113	42097600	19987170
2.47603	42605780	19903640
2.48093	42434680	20852010
2.48583	42730360	20564960
2.49075	41195020	19821360
2.49565	41218300	19986020
2.50055	42346920	19959240
2.50547	41053580	19718970
2.51037	41235280	19432810
2.51527	40128220	19426180
2.52018	40834940	19526620
2.52508	41287080	19424550
2.52998	41422800	19284170
2.53488	41542070	19542410
2.5398	41132480	19235070
2.5447	40725940	19324800
2.5496	39908990	18841350
2.55452	39211370	19054640
2.55942	39335350	18980510
2.56432	39979930	18973170
2.56923	39455760	18703890
2.57413	38898540	18997170
2.57903	38751630	18787030
2.58395	38715500	18838290
2.58885	38588520	18561930
2.59375	37515430	18145580
2.59865	36035320	17669950
2.60357	32176780	17807000
2.60847	23051130	15931220
2.61337	16115860	13055780
2.61828	12298010	10417980
2.62318	10691780	9313863
2.62808	10802330	8388325
2.633	9856266	8403712
2.6379	9446579	8213965
2.6428	9330749	8007632
2.6477	8981305	7945932
2.65262	9231750	7722877
2.65752	9066393	7707215
2.66242	8893775	7642232
2.66733	8697420	7883508
2.67223	8655097	7767680
2.67713	8492713	7954654
2.68205	8518931	7744358
2.68695	8575869	7513990
2.69185	8464286	7866488
2.69677	8485620	7920461
2.70167	8328719	8024715
2.70657	8106264	7987123
2.71147	8219188	7675192
2.71638	8478015	7935261
2.72128	8157045	8002374
2.72618	8179782	7794630
2.7311	8141481	8133789
2.736	8023334	7877313
2.7409	7879281	7920041
2.74582	8022650	7805170
2.75072	8113386	7960110
2.75562	8021650	7650481
2.76052	8073284	7743808
2.76543	7814222	7822224
2.77033	8041662	7934352
2.77523	7984354	7831605
2.78015	7631690	8170775
2.78505	7823709	7728058
2.78995	7828259	8216943
2.79487	7505749	7952104
2.79977	7819162	8169802
2.80467	7560348	8063391
2.80958	7482622	8025555
2.81448	7753299	7985465
2.81938	7569213	8070368
2.82428	7835956	7740194
2.8292	7752325	7838112
2.8341	7623689	7724989
2.839	7255331	7369912
2.84392	7707969	6657313
2.84882	7996300	6067335
2.85372	8604565	5517089
2.85863	9554927	5503257
2.86353	10473090	5469996
2.86843	9760888	5685413
2.87333	10049510	5287354
2.87825	9235504	5503648
2.88315	9288379	5299737
2.88805	9283940	5480473
2.89297	8492398	5383983
2.89787	8506125	5169414
2.90277	8191380	5225885
2.90768	8919521	5164658
2.91258	8701144	5226040
2.91748	8934584	5103498
2.9224	9028506	5040413
2.9273	9653921	5153117
2.9322	9673558	4971157
2.9371	9951916	5106780
2.94202	9678316	5085623
2.94692	10112600	5218896
2.95182	9729169	5041433
2.95673	9546726	5291215
2.96163	9147161	5255596
2.96653	8904924	5134012
2.97145	8771149	5351922
2.97635	8245010	5200637
2.98125	8132682	5453665
2.98615	8038131	5470816
2.99107	8166968	5206948
2.99597	7821241	5444916
3.00087	7994891	5861357
3.00578	7521742	40311420
3.01068	7927244	46074380
3.01558	7725148	44090700
3.0205	31680410	40687340
3.0254	45962850	37494070
3.0303	45457260	34602060
3.03522	41470870	31659430
3.04012	37111450	30290010
3.04502	34303850	29232800
3.04992	31868390	28873510
3.05483	29486620	27872260
3.05973	27588900	27167850
3.06463	25349770	25601150
3.06955	24204330	24109160
3.07445	22323340	22855890
3.07935	21574740	21578910
3.08425	20427270	20297810
3.08917	19474030	19122120
3.09407	18877130	17944970
3.09897	17887760	16985810
3.10388	17130680	16470930
3.10878	16932130	15658450
3.11368	15660120	15109930
3.1186	15224100	14265080
3.1235	14743170	13942210
3.1284	14718360	13326810
3.13332	14003970	12935600
3.13822	13608260	12339480
3.14312	13019410	12070270
3.14802	13133760	11864260
3.15293	12494110	11432290
3.15783	12406170	11096030
3.16273	12217410	11010510
3.16765	11788700	10878960
3.17255	11526260	10381770
3.17745	11334930	10603090
3.18237	11340620	10272540
3.18727	11261160	9913723
3.19217	10880700	9620563
3.19707	11051780	9444990
3.20198	11095510	9230636
3.20688	10818240	9376865
3.21178	10677440	9183944
3.2167	10730100	9147963
3.2216	10961310	8915552
3.2265	10571350	8984217
3.23142	10426390	8872050
3.23632	10013780	8793295
3.24122	9966573	8483731
3.24613	10047370	8613410
3.25103	9669017	8282506
3.25593	8991677	8435839
3.26083	8981569	8194594
3.26575	9140780	8130888
3.27065	8968912	8014075
3.27555	8803359	7801032
3.28047	8641872	8008983
3.28537	8580526	7616202
3.29027	8652151	7519741
3.29518	8482037	7785391
3.30008	8302223	7477068
3.30498	8615385	7721441
3.30988	8380002	7492074
3.3148	8182932	7403120
3.3197	8267769	7132047
3.3246	8008358	7074016
3.32952	8375292	7141893
3.33442	8109789	7275017
3.33932	7913808	6958433
3.34423	8102810	7066237
3.34913	7735550	7246607
3.35403	7786769	7057784
3.35895	7792550	6945179
3.36385	7772577	6874010
3.36875	7649218	6742983
3.37365	8063107	6878754
3.37857	7278667	6950574
3.38347	7689986	6808770
3.38837	7581409	6701750
3.39328	7776229	6565360
3.39818	7539702	6714646
3.40308	7305513	6474442
3.408	7306574	6540116
3.4129	7170299	6531684
3.4178	7227992	6263037
3.4227	7251269	6451750
3.42762	7374122	6217289
3.43252	6997621	6117689
3.43742	7079188	6080835
3.44233	7286586	6178363
3.44723	7184986	6001507
3.45213	7029691	6018416
3.45705	7169074	5859242
3.46195	7054977	5914895
3.46685	7153993	5953900
3.47177	7366537	5919377
3.47667	7340584	5959291
3.48157	7257784	5854883
3.48647	7314890	5739957
3.49138	7229740	5767348
3.49628	6950816	5625714
3.50118	7255224	5782656
3.5061	6996328	5605936
3.511	7207738	5560317
3.5159	7289554	5598220
3.52082	6938576	5732433
3.52572	6900424	5779152
3.53062	7190794	5487021
3.53552	7418072	5533013
3.54043	6983225	5745581
3.54533	7204176	5638463
3.55023	7062369	5714245
3.55515	7190072	5286393
3.56005	7266056	5600873
3.56495	6945364	5405605
3.56987	6874159	5518202
3.57477	6804873	5335932
3.57967	6833533	5462388
3.58457	6787647	5440420
3.58948	6717232	5550484
3.59438	6399972	5464190
3.59928	6562761	5416113
3.6042	6656640	5149740
3.6091	6698261	5321707
3.614	6664979	5415694
3.61892	6950603	5370787
3.62382	6685971	5426590
3.62872	6524665	5518907
3.63363	6763100	5429614
3.63853	6576275	5158943
3.64343	6477218	5414235
3.64833	6265259	5346644
3.65325	6368355	5386138
3.65815	6379803	5235955
3.66305	6091394	5128696
3.66797	6109364	5278614
3.67287	6339909	5158868
3.67777	6372591	5128933
3.68268	6247294	4991852
3.68758	5797013	5041049
3.69248	5997230	5173754
3.6974	5930824	5063857
3.7023	5795986	4991760
3.7072	6095895	5014588
3.7121	6069676	5298149
3.71702	5822932	5166548
3.72192	5709686	4997271
3.72682	5853221	5284011
3.73173	5803776	5171654
3.73663	5889393	5071773
3.74153	5911010	4949326
3.74645	5623616	5149563
3.75135	5716568	4919657
3.75625	5751259	4995027
3.76117	5968698	4968303
3.76607	6171944	4920690
3.77097	6754332	5205660
3.77587	6864294	5204432
3.78078	9135434	5287460
3.78568	12813130	5527858
3.79058	17477870	5777216
3.7955	21864060	5872998
3.8004	24171770	5985674
3.8053	23642000	6135584
3.81022	21596720	5972675
3.81512	18618410	6036395
3.82002	15479860	5691679
3.82492	12842800	5521487
3.82983	11249460	5560189
3.83473	9718757	5483877
3.83963	9350506	5575271
3.84455	8282565	5415330
3.84945	8226131	5161013
3.85435	7716129	5335333
3.85927	7407832	5253019
3.86417	7465476	5266464
3.86907	7035544	5031448
3.87397	6933537	5028636
3.87888	6765160	5070424
3.88378	6415124	4985010
3.88868	6458405	5015882
3.8936	6116314	4832050
3.8985	6338836	4811095
3.9034	6096153	4893828
3.90832	6171979	4895524
3.91322	6157570	4731347
3.91812	6048549	4728971
3.92302	6147430	4830272
3.92793	6082269	4790706
3.93283	6044706	4710759
3.93773	6016078	4829398
3.94265	5725729	4734030
3.94755	5800660	4813948
3.95245	5669753	4633807
3.95737	5714806	4766289
3.96227	5710558	4622489
3.96717	5800898	4716068
3.97208	5806918	4669011
3.97698	5629415	4742169
3.98188	5693329	4521495
3.98678	5782536	4855092
3.9917	5926092	4401116
3.9966	5639803	4565709
4.0015	5571723	4714071
4.00642	5800281	4610829
4.01132	5835577	4460604
4.01622	5913432	4525081
4.02113	5866788	4518003
4.02603	5929353	4675463
4.03093	5875722	4564974
4.03585	5731402	4527329
4.04075	5609583	4709683
4.04565	5714370	4492364
4.05055	5791763	4498844
4.05547	5453131	4515561
4.06037	5613201	4366963
4.06527	5498017	4536436
4.07018	5466290	4470177
4.07508	5540991	4323915
4.07998	5557828	4537275
4.0849	5567555	4519946
4.0898	5440961	4376485
4.0947	5445254	4469055
4.0996	5540376	4428886
4.10452	5464473	4562270
4.10942	5492469	4383333
4.11432	5341947	4453824
4.11923	5465492	4397686
4.12413	5396246	4358560
4.12903	5441582	4461022
4.13395	5337492	4547389
4.13885	5381620	4526406
4.14375	5421290	4371776
4.14867	5313229	4565190
4.15357	5437175	4363297
4.15847	5224018	4346039
4.16337	5245308	4338557
4.16828	5256788	4416474
4.17318	5085115	4498995
4.17808	5308898	4421772
4.183	5248235	4633936
4.1879	5275919	4431022
4.1928	5336018	4423159
4.19772	5287128	4365382
4.20262	5244401	4449504
4.20752	5244630	4384350
4.21243	5041034	4517871
4.21733	5250808	4369549
4.22223	5132326	4053308
4.22713	5149407	4316779
4.23205	5380917	4512275
4.23695	5277161	4315169
4.24185	5269113	4471694
4.24677	5122839	4442160
4.25167	5102820	4303415
4.25657	5352688	4401521
4.26148	5070890	4441819
4.26638	5094247	4456028
4.27128	5115444	4575582
4.2762	5198363	4321252
4.2811	5113695	4317829
4.286	5051999	4422356
4.2909	5185086	4345456
4.29582	5378159	4326983
4.30072	5830416	4353067
4.30562	5736093	4413195
4.31053	6239507	4417456
4.31543	6165783	4379033
4.32033	6413520	4487932
4.32525	6330885	4282708
4.33015	6146736	4369538
4.33505	6151515	4358770
4.33995	6359207	4253184
4.34487	6228547	4534113
4.34977	6046329	4394696
4.35467	6099904	4278705
4.35958	5919712	4470501
4.36448	6154175	4349649
4.36938	5934224	4297600
4.3743	5924137	4465018
4.3792	6017864	4467931
4.3841	5662398	4357457
4.389	5853137	4720265
4.39392	5808591	4594929
4.39882	5750405	4606101
4.40372	5788606	4649147
4.40863	5675158	4685784
4.41353	5830655	4896306
4.41843	5827993	4890940
4.42335	5966207	5179241
4.42825	6572167	7878535
4.43315	10667720	15213610
4.43807	22851770	22909440
4.44297	37093780	27785880
4.44787	45719760	29245980
4.45277	47424620	28245260
4.45768	44623980	26285070
4.46258	39003690	23368330
4.46748	32959500	21258380
4.4724	27500910	19016290
4.4773	22948940	16953940
4.4822	19534750	15003690
4.48712	17352270	13576340
4.49202	15607330	12506220
4.49692	14363130	11116390
4.50182	13058780	10629620
4.50673	11981250	9912100
4.51163	11498960	8983103
4.51653	11117020	8405674
4.52145	10489260	7968866
4.52635	10048640	7734324
4.53125	9819085	7602063
4.53617	9458978	7586095
4.54107	9177481	7335070
4.54597	8834484	6929972
4.55087	8546515	6720849
4.55578	8351970	6443052
4.56068	8308810	6830128
4.56558	8355821	6329196
4.5705	8239481	6159672
4.5754	8152170	6135782
4.5803	8071096	5996216
4.58522	8165104	5884408
4.59012	7978814	5481363
4.59502	8178522	5524872
4.59993	7744016	5553261
4.60483	7789476	5835409
4.60973	7833243	5734747
4.61463	7755007	5708015
4.61955	7375429	5567646
4.62445	7382237	5705556
4.62935	7219531	5597677
4.63427	7180771	5666501
4.63917	7088391	5512138
4.64407	7234912	5655801
4.64898	6747900	5732843
4.65388	6924619	5761596
4.65878	6897769	5621625
4.66368	6632952	5306973
4.6686	6523181	5651453
4.6735	6535902	5446335
4.6784	6665102	5648822
4.68332	6723845	5659587
4.68822	6840121	5170226
4.69312	7020419	5430179
4.69803	7269554	5433711
4.70293	7413442	5546135
4.70783	7289691	5380512
4.71275	7189708	5243763
4.71765	7424608	5171113
4.72255	7406835	5291329
4.72745	7454512	5051469
4.73237	7136137	5162785
4.73727	6959668	4965807
4.74217	7115725	5179462
4.74708	7223304	5073740
4.75198	7091279	5266666
4.75688	7104874	4946450
4.7618	6910731	5152915
4.7667	6768708	4926203
4.7716	6933264	5160619
4.7765	6847793	4920049
4.78142	6832506	5204508
4.78632	6479328	4693156
4.79122	6610503	4885983
4.79613	6763276	4773032
4.80103	6553166	4724797
4.80593	6391097	4669253
4.81085	6508099	4728704
4.81575	6443681	4668184
4.82065	6307110	4710957
4.82555	6274878	4647918
4.83047	6336260	4750978
4.83537	6622473	4741067
4.84027	6308082	4757290
4.84518	6365127	4587710
4.85008	6124010	4649123
4.85498	6184584	4651964
4.8599	6098013	4659381
4.8648	6174240	4621077
4.8697	6391035	4587199
4.87462	6316713	4868475
4.87952	5914317	4652691
4.88442	6018548	4778038
4.88932	5927401	4791277
4.89423	5985575	4670393
4.89913	6103206	4679258
4.90403	6070846	4481139
4.90895	5778483	4531981
4.91385	6348567	4427216
4.91875	5889686	4560715
4.92367	5727232	4742905
4.92857	5724764	4625661
4.93347	5978590	4679330
4.93837	5733046	4496625
4.94328	5889617	4466215
4.94818	5838339	4611672
4.95308	5729330	4535756
4.958	5805215	4437387
4.9629	5751755	4401952
4.9678	5798464	4536145
4.97272	5696897	4550615
4.97762	5721499	4448499
4.98252	5624878	4374690
4.98742	5791026	4614010
4.99233	5825055	4386727
4.99723	5865080	4506186
5.00213	6039012	4446459
5.00705	5808321	4568385
5.01195	5642905	4508486
5.01685	5790477	4360691
5.02177	5690673	4442237
5.02667	5649520	4574012
5.03157	5855681	4456623
5.03647	5797330	4587756
5.04138	5808259	4608331
5.04628	5828736	4334510
5.05118	5911530	4469402
5.0561	5751840	4380666
5.061	5652800	4313269
5.0659	5751557	4449363
5.07082	5959623	4400570
5.07572	5885962	4384923
5.08062	5863239	4510445
5.08553	6058573	4451819
5.09043	6277110	4473044
5.09533	6612353	4215863
5.10023	6785937	4468950
5.10515	6908819	4445916
5.11005	6856428	4297893
5.11495	6683388	4344303
5.11987	6850731	4302215
5.12477	6949701	4298385
5.12967	6628825	4423612
5.13458	6663293	4391771
5.13948	6809933	4327160
5.14438	6636523	4420567
5.14928	6526793	4539476
5.1542	6697130	4373752
5.1591	6500950	4477233
5.164	6388336	4252140
5.16892	6470740	4286816
5.17382	6633483	4330004
5.17872	6235861	4256993
5.18363	6251871	4238060
5.18853	6233934	4225662
5.19343	6138493	4356972
5.19835	6187404	4315025
5.20325	6344685	4404241
5.20815	6194115	4389985
5.21305	6026294	4407264
5.21797	6235041	4319038
5.22287	6162691	4515349
5.22777	6091948	4258952
5.23268	5884676	4322630
5.23758	5961378	4249371
5.24248	5893979	4202927
5.2474	5943911	4345572
5.2523	5837394	4454734
5.2572	5840749	4397007
5.2621	5900015	4285403
5.26702	5809182	4224521
5.27192	5699008	4282214
5.27682	5572620	4361892
5.28173	5509382	4447221
5.28663	5735603	4285071
5.29153	5705804	4463506
5.29645	5661438	4469467
5.30135	5670746	4472506
5.30625	5807429	4335946
5.31117	5666226	4446452
5.31607	5572263	4459969
5.32097	5900108	4298394
5.32587	5626593	4373829
5.33078	5695054	4353132
5.33568	5694244	4361390
5.34058	5542391	4399253
5.3455	5378163	4367173
5.3504	5644278	4476784
5.3553	5578946	4373055
5.36022	5612125	4235360
5.36512	5224498	4379330
5.37002	5455601	4200832
5.37492	5554295	4167203
5.37983	5886720	4143200
5.38473	7095510	4374129
5.38963	12066780	4071700
5.39455	16065100	4330149
5.39945	18414130	4195223
5.40435	18549000	4420863
5.40927	18426830	4224627
5.41417	17149910	4231371
5.41907	15562800	4082917
5.42397	15044390	4343001
5.42888	13654490	4148099
5.43378	12789490	4020685
5.43868	12134780	4117881
5.4436	11472160	4322968
5.4485	10793590	4154543
5.4534	10213470	4238170
5.45832	9854804	4540166
5.46322	9407604	4859422
5.46812	8978970	5110899
5.47302	8738043	5208156
5.47793	8536132	5302598
5.48283	8264819	5273715
5.48773	8005861	5434385
5.49265	7962489	5160343
5.49755	7515733	5449189
5.50245	7333377	5184086
5.50737	7208478	5097712
5.51227	6896431	5187251
5.51717	6998830	5258706
5.52208	6864117	5184318
5.52698	6743059	4902890
5.53188	6482700	4913342
5.53678	6659883	4834630
5.5417	6582965	4875789
5.5466	6534414	4926308
5.5515	6529989	4820385
5.55642	6279308	4842407
5.56132	6212560	4807390
5.56622	6075876	4754568
5.57113	5833716	4664076
5.57603	6065008	4844243
5.58093	6042931	4748107
5.58583	5907578	4669187
5.59075	6059484	4810225
5.59565	5833944	4621176
5.60055	6011239	4585387
5.60547	5738963	4453117
5.61037	5930229	4562079
5.61527	5742399	4541052
5.62018	5684833	4404297
5.62508	5758072	4519577
5.62998	5835618	4586835
5.6349	5769288	4592313
5.6398	6033061	4557018
5.6447	5793808	4280415
5.6496	6164946	4415336
5.65452	5924101	4557187
5.65942	6101881	4659953
5.66432	5910137	4374477
5.66923	5864409	4412240
5.67413	5851600	4272292
5.67903	5849282	4177789
5.68395	5852247	4224419
5.68885	5717194	4444429
5.69375	5880570	4331469
5.69865	5823151	4486282
5.70357	5655360	4245038
5.70847	5638356	4256507
5.71337	5847439	4249219
5.71828	5693011	4313342
5.72318	5531639	4235448
5.72808	5440627	4176828
5.733	5544445	4165664
5.7379	5490724	4266754
5.7428	5346722	4346367
5.7477	5476601	4179949
5.75262	5536979	4527482
5.75752	5663350	4145060
5.76242	5358397	4281444
5.76733	5330107	4203042
5.77223	5275887	4310731
5.77713	5513713	4377181
5.78205	5287511	4155006
5.78695	5348190	4183554
5.79185	5346348	4127940
5.79677	5363563	3937745
5.80167	5364949	4383389
5.80657	5263510	4273983
5.81147	5252868	4324684
5.81638	5653846	4056708
5.82128	5403472	4272578
5.82618	5225093	4258924
5.8311	5171586	4282710
5.836	5297653	4057847
5.8409	5150296	4265217
5.84582	5206195	4323929
5.85072	5144248	4275939
5.85562	5179013	4193709
5.86053	5227363	4270657
5.86543	5204773	4134526
5.87033	4920090	4133296
5.87523	5103137	4162304
5.88015	5248861	4149600
5.88505	5133364	4224385
5.88995	5122322	4360226
5.89487	5131609	4061266
5.89977	5041130	3967813
5.90467	5189751	3955039
5.90958	5002792	3930939
5.91448	5240641	4030198
5.91938	5227318	4150597
5.9243	5089337	4154162
5.9292	5214702	4128859
5.9341	5199647	4162308
5.939	5321468	4174857
5.94392	5290825	4127206
5.94882	5218251	4227686
5.95372	5367592	4135882
5.95863	5381131	4188928
5.96353	5391672	4245071
5.96843	5052243	4151277
5.97335	5314239	4233436
5.97825	5149352	4176055
5.98315	4989223	4113299
5.98805	5079533	4098918
5.99297	5380040	4022021
5.99787	5055283	4215412
6.00277	4861616	4192247
6.00768	5113221	4094901
6.01258	5152041	4082710
6.01748	5150337	4077427
6.0224	4939305	4156764
6.0273	5010199	4141426
6.0322	5208622	4126690
6.03712	4924487	4219513
6.04202	5040926	4051133
6.04692	5049840	4091386
6.05182	5020326	4070156
6.05673	5233494	4203707
6.06163	5282583	4269448
6.06653	5069579	4394064
6.07145	4951694	4307470
6.07635	5071758	4287605
6.08125	5308142	4559188
6.08617	5040344	4677981
6.09107	5048495	4520340
6.09597	5234145	4579068
6.10087	5268347	4459839
6.10578	5303316	4354210
6.11068	5327998	4417747
6.11558	5086601	4344115
6.1205	5117166	4397040
6.1254	4897531	4078868
6.1303	5042347	4127453
6.13522	5123104	4224381
6.14012	4849469	4024489
6.14502	5092673	4054277
6.14993	4827904	4230857
6.15483	4890024	4049512
6.15973	4914134	4169533
6.16463	5053585	4208975
6.16955	5054193	4637881
6.17445	5192102	5239901
6.17935	5469020	6882143
6.18427	6429224	9876657
6.18917	8456207	16281050
6.19407	12558250	25535090
6.19898	20355310	39578460
6.20388	31465640	56822470
6.20878	48849030	76631240
6.21368	67417370	95995740
6.2186	5351091	4370885
6.2235	5139653	4368839
6.2284	5302911	4296965
6.23332	5087601	4416746
6.23822	5229684	4294118
6.24312	5121932	4372058
6.24802	5162904	4484136
6.25293	5098689	4469315
6.25783	5022148	4277112
6.26273	5194612	4470932
6.26765	5050287	4490644
6.27255	5224240	4496961
6.27745	5052170	4455381
6.28237	5199408	4712623
6.28727	5181244	4739553
6.29217	5075616	4585615
6.29707	5199675	4972478
6.30198	5088380	4785669
6.30688	5199872	5165741
6.31178	5252561	5231120
6.3167	5242041	5003015
6.3216	5188572	5157435
6.3265	5215612	5193811
6.3314	5269180	5165199
6.33632	5220985	5417919
6.34122	5271409	5339561
6.34612	5045196	5230696
6.35103	5149560	5440478
6.35593	5059597	5079861
6.36083	5123753	5002165
6.36573	5130168	4872994
6.37065	5068666	4953319
6.37555	5138657	4881851
6.38045	4948596	4769540
6.38537	5315604	4794381
6.39027	5141321	4784787
6.39517	5117515	4593397
6.40007	5000121	4412769
6.40498	5085530	4504625
6.40988	4874780	4461309
6.41478	4895294	4397917
6.4197	5026415	4355357
6.4246	5033913	4280923
6.4295	5071872	4270953
6.43442	5338812	4544699
6.43932	5129897	4467527
6.44422	5107652	4567366
6.44912	5140781	4532341
6.45403	4983769	4385032
6.45893	5194049	4282473
6.46383	5065665	4480190
6.46875	5036650	4401693
6.47365	4945297	4446297
6.47855	4852105	4324405
6.48347	5146568	4433376
6.48837	5057371	4366591
6.49327	5099741	4397063
6.49817	5097666	4499163
6.50308	5069858	4460080
6.50798	5201428	4389482
6.51288	5032118	4316026
6.5178	5133171	4366550
6.5227	5091546	4457127
6.5276	4976526	4498089
6.5325	5000262	4444565
6.53742	5236631	4537832
6.54232	5111334	4547633
6.54722	5156932	4385418
6.55213	5140336	4480233
6.55703	5105479	4441433
6.56193	5042149	4459566
6.56683	5182301	4583652
6.57175	5333674	4557968
6.57665	5366300	4513420
6.58155	5546417	4475628
6.58647	5499278	4442356
6.59137	5800078	4381230
6.59627	5956060	4361607
6.60118	6577884	4497098
6.60608	6961468	4453321
6.61098	7703095	4359798
6.61588	8425684	4495559
6.6208	8425685	4495560
6.6257	8425686	4495561
6.6306	8425687	4495562
6.63552	8425688	4495563
6.64042	5057371	4366591
6.64532	5099741	4397063
6.65022	5097666	4499163
6.65513	5069858	4460080
6.66003	5201428	4389482
6.66493	5032118	4316026
6.66985	5133171	4366550
6.67475	5091546	4457127
6.67965	4976526	4498089
6.68457	5000262	4444565
6.68947	5236631	4537832
6.69437	5111334	4547633
6.69927	5156932	4385418
6.70418	5140336	4480233
6.70908	16300100	9356924
6.71398	16440280	9377084
6.7189	16103240	9415315
6.7238	16315260	9555872
6.7287	16371980	9762807
6.73362	16033240	9645210
6.73852	16149020	9661318
6.74342	16239140	9722496
6.74832	16213250	9805087
6.75323	16020860	9794620
6.75813	16398810	10111460
6.76303	16779250	9903952
6.76795	17182240	10156870
6.77285	17340310	10313040
6.77775	17616620	10309630
6.78267	18088670	10230570
6.78757	17947240	9816985
6.79247	18438540	9944983
6.79737	18064310	9770766
6.80228	17670760	10155350
6.80718	16649930	9685587
6.81208	16821520	9544504
6.817	16876600	9390567
6.8219	16197060	9096569
6.8268	16254270	9114175
6.8317	15898530	9281963
6.83662	15730280	9433264
6.84152	15601370	9050936
6.84642	15671020	9457992
6.85133	15775350	9133829
6.85623	15521910	9161019
6.86113	15903070	9144128
6.86605	15318100	8926740
6.87095	15991530	9037168
6.87585	15275900	8921698
6.88075	15466410	8945761
6.88567	15270470	9012953
6.89057	15408440	9043800
6.89547	15288460	9079907
6.90038	15523930	9061670
6.90528	15444940	9015276
6.91018	15268260	8758598
6.9151	15238890	8777940
6.92	14707100	8723203
6.9249	14312340	8341243
6.9298	14041950	7731871
6.93472	13185990	7209951
6.93962	12006530	6812021
6.94452	10692880	6276151
6.94943	9463693	5791156
6.95433	8318529	4928814
6.95923	7629550	4841773
6.96415	6415695	4600765
6.96905	5780046	4119462
6.97395	5391069	4230854
6.97885	5177562	4239261
6.98377	4973552	4117933
6.98867	5020659	4190488
6.99357	4987431	4145897
6.99848	4869712	4204256
7.00338	5101120	3907513
7.00828	4924606	4212958
7.0132	5004661	4163548
7.0181	4880780	4074540
7.023	4910828	3989902
7.0279	4924595	4014625
7.03282	4808242	4079209
7.03772	4998679	4002198
7.04262	5058640	4170130
7.04753	4798126	3975644
7.05243	5010552	4197837
7.05733	4950298	4252297
7.06225	5120673	4066219
7.06715	5228337	4051637
7.07205	5462313	4004027
7.07697	5521118	4234382
7.08187	5398957	4078051
7.08677	5618045	4182324
7.09167	5809126	4048790
7.09658	5607686	4054897
7.10148	5593764	3998189
7.10638	5446184	4076101
7.1113	5366218	4171208
7.1162	5183270	4173526
7.1211	5403877	4077044
7.12602	5266390	4049540
7.13092	5165912	4030280
7.13582	4977618	3916620
7.14073	5058156	4158147
7.14563	4925185	4162868
7.15053	5157255	4077752
7.15543	4998469	4077300
7.16035	5103056	4120898
7.16525	5181069	4137152
7.17015	5240784	4039146
7.17507	5019879	4061934
7.17997	5159621	3961142
7.18487	5068524	4106121
7.18978	5500212	4063776
7.19468	5263055	4039963
7.19958	5186105	3962013
7.2045	5429067	3869846
7.2094	5285197	4058896
7.2143	5069983	4058316
7.2192	5359550	4068794
7.22412	5356014	4063572
7.22902	5192657	4036502
7.23392	5294644	4128567
7.23883	5353969	3958456
7.24373	5321993	4061142
7.24863	5284167	3972848
7.25355	5401892	4053186
7.25845	5373256	4116689
7.26335	5445976	3988741
7.26827	5485787	4053514
7.27317	5567174	3945593
7.27807	5602752	4107835
7.28297	5595639	4064419
7.28788	5589658	4076874
7.29278	5477159	4079069
7.29768	5494659	4183100
7.3026	5724182	4007089
7.3075	5605091	3895394
7.3124	5414748	4062845
7.31732	5592581	4110034
7.32222	5493405	3919814
7.32712	5475712	4056547
7.33202	5493944	3991554
7.33693	5423018	3883719
7.34183	5677547	4010848
7.34673	5523177	3986151
7.35165	5365911	4004151
7.35655	5324228	4001393
7.36145	5383064	4022625
7.36637	5303080	4114211
7.37127	5273728	4106783
7.37617	5235242	3995760
7.38107	5460369	3951626
7.38598	5302631	4127944
7.39088	5433528	4087436
7.39578	5384751	4103349
7.4007	5353964	3932529
7.4056	5353065	4033167
7.4105	5387573	3937726
7.41542	5411578	4030308
7.42032	5366800	4083997
7.42522	6019147	4077884
7.43013	6306325	3972176
7.43503	11859810	3980910
7.43993	14283710	4117116
7.44483	15297110	3973110
7.44975	15491410	3892877
7.45465	15841880	4034109
7.45955	16103560	3942319
7.46447	15496140	3920764
7.46937	15750490	4076955
7.47427	15396100	3939993
7.47918	14835830	3999165
7.48408	15061550	4072996
7.48898	15163980	3983625
7.49388	15052520	3993657
7.4988	14783350	4026491
7.5037	14946870	4074097
7.5086	14471000	4027597
7.51352	14415560	4063107
7.51842	13961670	4036773
7.52332	13961500	3981720
7.52822	13936430	3907372
7.53313	13697890	4025631
7.53803	13730120	4044132
7.54293	13439810	3943184
7.54785	13546500	4022898
7.55275	13317340	3893620
7.55765	13381250	3940669
7.56257	13294140	4127964
7.56747	13496170	3968186
7.57237	13216450	4001076
7.57727	13738550	4117425
7.58218	13877050	4095612
7.58708	13553600	4002333
7.59198	13561090	3960242
7.5969	13027880	4018165
7.6018	13546280	4069040
7.6067	13028070	3936846
7.61162	13455880	3970159
7.61652	13703790	4106379
7.62142	13312250	4054865
7.62632	13340280	4139749
7.63123	12977780	4007810
7.63613	13249460	3981742
7.64103	13295470	3942384
7.64595	13035470	4234489
7.65085	13226110	4213458
7.65575	13485370	4212224
7.66067	13691000	4841159
7.66557	13564760	4964637
7.67047	13540200	5058232
7.67537	13361440	5146397
7.68028	13434460	5211663
7.68518	13623620	5314987
7.69008	13648590	5370975
7.695	13447380	5456703
7.6999	13430240	5385774
7.7048	13391980	5420670
7.70972	13518730	5354113
7.71462	13389500	5570947
7.71952	12267660	5499379
7.72442	10464190	5387431
7.72933	9497221	5384645
7.73423	8951355	5136277
7.73913	8442038	5285951
7.74405	8550041	5187416
7.74895	8133372	5110963
7.75385	8424810	5471953
7.75877	8077187	5102134
7.76367	8019271	5138229
7.76857	7839387	5227626
7.77347	7694750	5241263
7.77838	7977022	5035515
7.78328	7940971	5291350
7.78818	7727639	5268930
7.7931	7511250	5245632
7.798	7524591	5330955
7.8029	7476838	5472349
7.80782	7379546	5299577
7.81272	7355791	5130670
7.81762	7269995	5145189
7.82252	7093706	5193028
7.82743	7002814	5044515
7.83233	7082813	5086161
7.83723	6843503	5020545
7.84215	6959301	5267472
7.84705	6796494	4891491
7.85195	6662152	5158139
7.85687	6616164	5046882
7.86177	6612718	4871823
7.86667	6451231	4748280
7.87157	6571706	4694957
7.87648	6505419	4847515
7.88138	6393696	4724730
7.88628	6546102	4676037
7.8912	6356344	4757562
7.8961	6481785	4943963
7.901	6495156	4586098
7.90592	6311150	4874173
7.91082	6203252	4620652
7.91572	6434075	4611054
7.92062	6254214	4659842
7.92553	6349063	4716544
7.93043	6273966	4842081
7.93533	6409430	4602258
7.94025	6209460	4731364
7.94515	6635856	4755767
7.95005	6265928	4614095
7.95497	6213753	4728652
7.95987	6214080	4529759
7.96477	6044733	4551802
7.96967	6195598	4651937
7.97458	6402840	4701570
7.97948	6286948	4739309
7.98438	6311094	4654398
7.9893	6288146	4722243
7.9942	6301636	4675094
7.9991	6358388	4579698
8.00402	6767763	4733195
8.00892	6852051	4622156
8.01382	6907175	4520629
8.01872	7215980	4822814
8.02363	7401961	4490633
8.02853	7848718	4581861
8.03343	7964172	4661211
8.03835	7931809	4873945
8.04325	8345076	4905299
8.04815	8418914	4910736
8.05307	8232327	4966340
8.05797	8624074	5061622
8.06287	8432489	5176778
8.06777	8391454	5101453
8.07268	8064527	5300348
8.07758	7693522	5359583
8.08248	7636445	5272092
8.0874	7574480	5236202
8.0923	7472412	5212279
8.0972	7022167	5075270
8.10212	6917138	5320937
8.10702	6856286	5416379
8.11192	6849788	5164916
8.11683	6890930	5139294
8.12173	6671695	5132941
8.12663	6617825	4986872
8.13153	6475434	5280396
8.13645	6449883	5465689
8.14135	6391683	5194164
8.14625	6473644	5209791
8.15117	6277279	5051261
8.15607	6449909	5144532
8.16097	6400634	5071226
8.16588	6166547	5034627
8.17078	6187344	4921668
8.17568	5991616	4819933
8.18058	6229761	4886557
8.1855	6032214	5009709
8.1904	5933450	4892265
8.1953	6027198	4706237
8.20022	5917920	4714493
8.20512	6043117	4875285
8.21002	5944565	4699273
8.21493	5925403	4701721
8.21983	5818197	4666075
8.22473	5911494	4699478
8.22963	5788024	4898783
8.23455	5919580	4682394
8.23945	5713289	4565449
8.24435	5845142	4574697
8.24927	5826474	4594947
8.25417	5784722	4588836
8.25907	5556113	4508527
8.26398	5669626	4589394
8.26888	5909036	4671777
8.27378	5617111	4443288
8.27868	5555149	4619282
8.2836	5749642	4492476
8.2885	5548466	4419022
8.2934	5507810	4621358
8.29832	5432836	4373224
8.30322	5684977	4515266
8.30812	5593724	4518415
8.31303	5709887	4525097
8.31793	5716397	4578634
8.32283	5488989	4657565
8.32775	5466788	4425848
8.33265	5740422	4640437
8.33755	5392923	4438626
8.34245	5479401	4293015
8.34737	5776641	4269877
8.35227	5576698	4420970
8.35717	5535829	4367909
8.36208	5424042	4409077
8.36698	5465817	4168699
8.37188	5622536	4419273
8.3768	5454372	4266004
8.3817	5841109	4267771
8.3866	5595852	4250932
8.3915	5389363	4363766
8.39642	5716899	4347475
8.40132	5616428	4442166
8.40622	5747248	4493277
8.41113	5668006	4341401
8.41603	5712509	4291458
8.42093	5493045	4490031
8.42585	5748983	4236385
8.43075	5515422	4327837
8.43565	5672566	4261175
8.44057	5395073	4243320
8.44547	5497994	4607673
8.45037	5496437	4386797
8.45527	5607829	4243403
8.46018	5629379	4249268
8.46508	5350314	4280269
8.46998	5767613	4291150
8.4749	5571320	4143934
8.4798	5486615	4087984
8.4847	5574843	4119131
8.48962	5512143	4269497
8.49452	5311961	4264236
8.49942	5452379	4335811
8.50433	5446970	4270656
8.50923	5301585	4211869
8.51413	5331336	4129227
8.51903	5407973	4034308
8.52395	5293514	4239271
8.52885	5334340	4250913
8.53375	5384116	4272037
8.53867	5494634	4236111
8.54357	5205606	4188572
8.54847	5304149	4193215
8.55338	5239790	4156518
8.55828	5453203	4249646
8.56318	5129541	4234587
8.5681	5186509	4348434
8.573	5091812	4195903
8.5779	5081453	4051945
8.5828	5180176	4087665
8.58772	5005085	4280826
8.59262	5185699	4127156
8.59752	5152326	4124857
8.60243	5213309	4204144
8.60733	4961063	4209442
8.61223	5223052	4136628
8.61715	5247051	4260878
8.62205	5184753	4228019
8.62695	5308068	4179221
8.63185	5122425	4140919
8.63677	5029657	4208551
8.64167	5096981	4150488
8.64657	5151045	4271425
8.65148	4994654	4252246
8.65638	4975677	4247572
8.66128	5024913	4209314
8.6662	5042477	4259038
8.6711	5085441	4198481
8.676	5027083	4035293
8.68092	4855451	4208208
8.68582	5205453	3943337
8.69072	4848454	4257078
8.69562	4926071	3995877
8.70053	4948826	4104380
8.70543	4851119	4156739
8.71033	5118192	4250099
8.71525	5182120	4030276
8.72015	5090593	4144432
8.72505	4915404	4092292
8.72997	5066070	3956938
8.73487	4959921	4223900
8.73977	5024830	4190382
8.74468	4780739	4181350
8.74958	5063322	4202430
8.75448	4893428	4110962
8.75938	4776295	4114350
8.7643	4909699	4113907
8.7692	4938348	4099227
8.7741	4896048	4206237
8.77902	4751626	4081097
8.78392	4862292	4165648
8.78882	4834762	4228985
8.79373	4923620	4100214
8.79863	5071329	4359116
8.80353	4981205	4118299
8.80843	4964729	4185386
8.81335	4993146	4073735
8.81825	5045277	3994226
8.82315	5202206	4070929
8.82807	5066396	4159157
8.83297	5258668	4000105
8.83787	5501355	3914191
8.84278	5821289	4008690
8.84768	6432186	4134866
8.85258	7006395	4098229
8.8575	7894921	4064646
8.8624	9229266	4016705
8.8673	9859275	4045653
8.8722	10944890	4155566
8.87712	11155090	4194394
8.88202	11021500	4201861
8.88692	10640880	4115033
8.89183	10423200	4240447
8.89673	10343490	4516094
8.90163	9575094	4217880
8.90653	8869254	4548397
8.91145	8233502	4360725
8.91635	7740235	4306698
8.92125	7472107	4280620
8.92617	6958986	4313294
8.93107	6787977	4370438
8.93597	6452729	4202752
8.94088	6338347	4283707
8.94578	6166126	4191862
8.95068	6205382	4260037
8.95558	5569982	4191222
8.9605	5623833	4246391
8.9654	5417450	4138478
8.9703	5687719	4260211
8.97522	5411628	4036386
8.98012	5336305	3950372
8.98502	5475916	4218838
8.98993	5267839	4091305
8.99483	5376776	4190049
8.99973	5289394	4147077
9.00465	5301452	4158882
9.00955	5101097	3993084
9.01445	5055596	4216871
9.01935	5196394	4062517
9.02427	5035147	4188301
9.02917	5026064	4280384
9.03407	5035675	4136265
9.03898	5033535	4210286
9.04388	5085257	4163195
9.04878	5176577	4197809
9.0537	5166367	4207639
9.0586	5183044	4120813
9.0635	5470055	4243727
9.06842	5467420	4242685
9.07332	5718010	4253016
9.07822	6044949	4391771
9.08312	6292381	4132435
9.08803	6218739	4340000
9.09293	6596167	4377393
9.09783	6596306	4317601
9.10275	7181747	4307644
9.10765	7188096	4250832
9.11255	7445441	4395630
9.11747	7405697	4193294
9.12237	7616503	4303931
9.12727	7633365	4429980
9.13217	7271572	4326333
9.13708	7611069	4416816
9.14198	7488040	4401390
9.14688	7467992	4307848
9.1518	7175931	4595146
9.1567	7529136	4396565
9.1616	7202024	4357550
9.16652	6933014	4491605
9.17142	6923084	4560250
9.17632	7135580	4547370
9.18122	6805404	4469151
9.18613	6879804	4454984
9.19103	6864765	4406311
9.19593	6903102	4408130
9.20085	6550205	4381602
9.20575	6918814	4477979
9.21065	6730110	4290931
9.21557	6686408	4351386
9.22047	6458273	4235187
9.22537	6266060	4491085
9.23027	6360335	4247346
9.23518	6173092	4265266
9.24008	6377606	4228168
9.24498	6341091	4261589
9.2499	6364562	4367597
9.2548	6268626	4278964
9.2597	6497478	4442150
9.26462	6192854	4333091
9.26952	6246507	4401863
9.27442	6110334	4250815
9.27932	6316658	4168428
9.28423	6066107	4302200
9.28913	6238078	4345503
9.29403	6080972	4278460
9.29895	6180996	4346446
9.30385	6100746	4438459
9.30875	6099084	4156692
9.31367	5801452	4394159
9.31857	6045606	4436803
9.32347	6066308	4220813
9.32838	6209686	4273505
9.33328	5838409	4370328
9.33818	6315137	4253211
9.34308	6073638	4191706
9.348	6041999	4223938
9.3529	6343331	4224346
9.3578	6073901	4334401
9.36272	5950008	4055334
9.36762	6145180	4324694
9.37252	6103524	4286664
9.37742	6186497	4303329
9.38233	6002682	4233878
9.38723	6012080	4171285
9.39213	5910765	4237752
9.39705	5914088	4282780
9.40195	5790077	4135544
9.40685	5799855	4110590
9.41177	5822989	4254277
9.41667	6045251	4560803
9.42157	5734910	4149196
9.42648	5751092	4157849
9.43138	5799931	4174389
9.43628	5866778	4157188
9.44118	5599281	4033152
9.4461	5500823	4326497
9.451	5571238	4155154
9.4559	5521654	4204510
9.46082	5612636	4162305
9.46572	5578449	4267084
9.47062	5680868	4214282
9.47553	5604550	4033510
9.48043	5649696	4206031
9.48533	5584098	4064219
9.49023	5576514	4217077
9.49515	5601172	4248004
9.50005	5374519	4111170
9.50495	5339337	4273013
9.50987	5346249	3973167
9.51477	5570040	3996451
9.51967	5819661	3993193
9.52458	5472716	4027593
9.52948	5516366	4162053
9.53438	5597991	4140770
9.53928	5573858	4265844
9.5442	5605213	4263146
9.5491	5696480	4177471
9.554	5827760	4141469
9.55892	6313903	4045388
9.56382	7125508	4104591
9.56872	7688224	4200632
9.57363	8294478	4136771
9.57853	8802483	4144167
9.58343	9219784	4193128
9.58835	9585271	4056960
9.59325	9341168	4099423
9.59815	8850581	4219440
9.60305	8456397	4208370
9.60797	8051226	4291424
9.61287	7734232	4068413
9.61777	7468212	4118605
9.62268	7129610	3972775
9.62758	6768921	4115881
9.63248	6809389	4107290
9.6374	6217875	4141666
9.6423	6092514	4178482
9.6472	5882424	4279667
9.6521	5874151	4049638
9.65702	5616886	4165020
9.66192	5545516	3956601
9.66682	5483033	4096486
9.67173	5524991	3985851
9.67663	5289058	4084280
9.68153	5312004	4058519
9.68645	5340559	4089500
9.69135	5144706	3997521
9.69625	5204228	3979606
9.70115	4946666	3949773
9.70607	5111418	4146113
9.71097	5031837	3916157
9.71587	4987526	4153613
9.72078	5071778	4033316
9.72568	4999114	4076538
9.73058	4898075	4117024
9.7355	5202634	3987760
9.7404	5060538	4032953
9.7453	5155563	4007147
9.75022	5225586	4080338
9.75512	5234283	4102116
9.76002	5357994	4062221
9.76492	5295559	4124008
9.76983	5361997	3994993
9.77473	5232742	4127487
9.77963	5383689	3946036
9.78455	5494876	4123232
9.78945	5444180	3907163
9.79435	5494469	4100739
[truncated: 12,030 more rows]

## Sheet: Supplementary Table 4
Supplementary Table 4.Database of tomato fruit volatile metabolism.
Peak no.	Putative metabolite name	Metabolic pathway	RT(min)	CAS	Match	R Match	NIST RI	MSDIAL RI	Feature fragment	Class	Identification level	Developmental stage	Flavor	Flavor description	olfactory threshold
M01	3-Methylbutanal	Branched-chain amino acid degradation pathway	2.505	590-86-3	868	857	652	655	44/58/71	Aldehyde	MS, RI	maturity stage	malt	ethereal, aldehydic chocolate, peach or fatty odor. It exhibits a fruity, nutty, chocolate or cocoa-like taste.	0.25
M02	1-Penten-3-ol	lipoxygenase pathway	2.839	616-25-1	866	868	684	680	57/58	Alcohol	MS, RI	maturity stage		It is a bitter, fruity, and green tasting compound.	400
M03	1-Penten-3-one	lipoxygenase pathway	2.893	1629-58-9	875	855	681	682	55/84	Ketone	MS, RI	maturity stage	spicy	1-Penten-3-one is a fish, garlic, and mustard tasting compound.	1
M04	Pentanal	lipoxygenase pathway	3.026	110-62-3	862	876	699	700	44/58	Aldehyde	MS, RI	fruit stage	fruit	Pentanal is an almond, berry, and bready tasting compound and is widely used in flavorings. Its aroma is described as fermented, bready, fruity, nutty, berry. Industrially, pentanal is used in resin production and as a rubber polymerization accelerator.
M05	3-Methyl-1-butanol	Branched-chain amino acid degradation pathway	3.717	123-51-3	881	852	736	740	42/55/70	Alcohol	MS, RI	maturity stage	whiskey, malt, burnt	Isopentanol is an alcoholic, banana, and burnt tasting compound. Due to its flavour and aroma	4
M06	2-Methyl-1-butanol	Branched-chain amino acid degradation pathway	3.781	137-32-6	857	852	739	741	56/70/41	Alcohol	MS, RI	maturity stage	wine, onion	(S)-2-Methyl-1-butanol is a malt tasting compound	15.9
M07	(E)-2-Methyl-2-butenal	Branched-chain amino acid degradation pathway	3.913	497-03-0	857	868	745	748	84/55/41	Aldehyde	MS, RI	maturity stage	green, fruit	2-methylbut-2-en-1-al can be found in apple, garden onion, and peppermint, which makes 2-methylbut-2-en-1-al a potential biomarker for the consumption of these food products.
M08	Cyclopentanone	Other	4.222	120-92-3	866	875	791	776	55/84	Ketone	MS, RI	maturity stage
M09	1-Pentanol	lipoxygenase pathway	4.511	71-41-0	857	866	765	770	42/55/70	Alcohol	MS, RI	maturity stage	balsamic	1-Pentanol is a colorless liquid with an unpleasant aroma.	120
M10	3-Methyl-2-butenal	Branched-chain amino acid degradation pathway	5.01	107-86-8	882	862	782	778	55/57/84	Aldehyde	MS, RI	maturity stage	herb	3-Methyl-2-butenal is a sweet, almond, and brown tasting compound.
M11	Hexanal	lipoxygenase pathway	5.36	66-25-1	869	889	800	798	44/56/72	Aldehyde	MS, RI	fruit stage	grass, tallow, fat	It has a fresh green, fatty or grassy scent with a green, fatty, leafy or aldehydic taste.	4.5
M12	3-Methyl-1-pentanol	lipoxygenase pathway	7.121	589-35-5	863	900	838	840	43/56/69	Alcohol	MS, RI	maturity stage	green, fruity	±)-3-methyl-1-pentanol is considered to be a fatty alcohol lipid molecule (±)-3-methyl-1-pentanol is soluble (in water) and an extremely weak acidic compound (based on its pKa).
M13	(E)-2-Hexenal	lipoxygenase pathway	7.381	6728-26-3	868	866	854	848	57/69/83	Aldehyde	MS, RI	fruit stage	leaf, green	. 2-Hexenal is a sweet, almond, and apple tasting compound.	17
M14	(Z)-3-Hexen-1-ol	lipoxygenase pathway	7.729	928-96-1	863	858	857	852	55/67/98	Alcohol	MS, RI	immature stage	green	3-hexen-1-ol is soluble (in water) and an extremely weak acidic compound (based on its pKa). 3-hexen-1-ol is a green and leafy tasting compound	3.9
M15	3-Methylbutanoic acid	Branched-chain amino acid degradation pathway	7.838	503-74-2	878	867	863	857	60/69/71/87	Acid	MS, RI	maturity stage		Isovaleric acid has a strong pungent cheesy or sweaty smell,
M16	Ethylbenzene/Phenylethane	Shikimate pathway	8.023	100-41-4	862	899	855	860	91/106	Benzene derivatives	MS, RI	immature stage		colorless liquid with an odor similar to that of gasoline
M17	1-Hexanol	lipoxygenase pathway	8.269	111-27-3	906	865	868	864	41/56/59	Alcohol	MS, RI	maturity stage	green	1-hexanol is believed to be a component of the odour of freshly mown grass.	5.7
M18	p-Xylene	Shikimate pathway	8.298	106-42-3	880	859	865	869	91/106	Benzene derivatives	MS, RI	maturity stage		Automobile exhaust components
M19	o-Xylene	Shikimate pathway	9.063	95-47-6	862	864	887	886	91/106	Benzene derivatives	MS, RI	maturity stage	geranium	has a geranium-like odor.
M20	3-Methylcyclopentyl acetate	Other	9.539	24070-70-0	862	924	905	897	43/72/84	Ester	MS, RI	maturity stage
M21	1-nitro-Pentane	Other	9.627	628-05-7	859	862	896	899	43/55/71	Nitrogenous volatiles	MS, RI, S	maturity stage
M22	Methional	Other	9.897	3268-49-3	855	917	907	904	48/76/104	Sulfur compounds	MS, RI, S	maturity stage
M23	N,N-diethyl-Formamide	Other	11.884	617-84-5	857	867	921	923	58/86/101	Nitrogenous volatiles	MS, RI	immature stage
M24	3,4-dihydro-4-hydroxy-2H-Pyran	Other	12.158	123160-08-7	896	881	/	942	43/71/100	Alcohol	MS, RI	maturity stage
M25	(E)-2-Heptenal	lipoxygenase pathway	12.58	18829-55-5	858	871	956	953	55/68/83	Aldehyde	MS, RI	maturity stage	green	2-heptenal has a green, fatty, fruit odor and a green, sweet, fresh or apple like flavor.	13
M26	(Z)-2-Heptenal	lipoxygenase pathway	12.781	57266-86-1	880	900	958	957	55/68/83	Aldehyde	MS, RI	immature stage	soap, fat, almond
M27	Benzaldehyde/Phenylmethanal	Shikimate pathway	12.84	100-52-7	858	858	962	958	77/99/105	Benzene derivatives	MS, RI	fruit stage	fruity	with a characteristic almond-like odor. It is a strong, sweet, and almond tasting compound.
M28	unknown-13.497	Other	13.497	/	/	/	/	964	81/99/114	Unknown	/	maturity stage
M29	1-Octen-3-ol	lipoxygenase pathway	14.15	3391-86-4	867	859	980	975	43/57/72	Alcohol	MS, RI, S	fruit stage	mushroom	awful smell	0.005
M30	unknown-14.155	Other	14.255	/	/	/	/	975	55/70/97	Unknown	/	maturity stage
M31	6-Methyl-5-hepten-2-one	Carotenoid degradation pathway	14.714	110-93-0	889	921	986	985	43/69/108	Ketone	MS, RI	fruit stage	musty, popcorn, rubber	Sulcatone has a musty, apple green-bean, and pear-like taste. and a citrus-like lemongrass odor.	50
M32	β-Myrcene	MEP	14.886	123-35-3	876	865	991	988	69/71/93	Monoterpenoids	MS, RI	immature stage	balsamic, must, spice	β-Myrcene is a flavouring agent and it is used in the perfumery industry.
M33	Phenol	Shikimate pathway	14.9	108-95-2	863	858	980	989	94/66	Benzene derivatives	MS, RI	maturity stage	phenol	Phenol is a toxic, colourless crystalline solid with a sweet tarry odor that resembles a hospital smell.
M34	6-Methyl-5-hepten-2-ol	Carotenoid degradation pathway	15.156	1569-60-4	866	867	994	993	55/95/69	Alcohol	MS, RI	maturity stage	green, fruity
M35	2-Carene	MEP	15.244	554-61-0	854	884	1001	994	93/121	Monoterpenoids	MS, RI	fruit stage	orange peel
M36	α-Phellandrene	MEP	15.489	50-06-6	865	866	1005	996	77/93/136	Monoterpenoids	MS, RI	immature stage	dill	The phellandrenes are used in fragrances because of their pleasing aromas.
M37	Hexanoic acid	lipoxygenase pathway	15.518	142-62-1	852	926	990	998	60/73/87	Acid	MS, RI	maturity stage		unpleasant odor.	35.6
M38	Decane	Fatty acid degradation pathway	16.34	124-18-5	862	880	1000	1014	43/57/85	Hydrocarbon	MS, RI	fruit stage
M39	o-Cymene	Shikimate pathway	16.843	527-84-4	891	866	1022	1017	91/119/134	Monoterpenoids	MS, RI	fruit stage
M40	Nonane, 2,6-dimethyl-	Fatty acid degradation pathway	16.872	17302-28-2	880	877	1018	1018	43/57/71	Hydrocarbon	MS, RI	fruit stage
M41	Sylvestrene	MEP	17.029	1461-27-4	871	865	1024	1021	77/93/121	Monoterpenoids	MS, RI	fruit stage
M42	2-Isobutylthiazole	Branched-chain amino acid degradation pathway	17.452	18640-74-9	882	852	1043	1027	57/99	Nitrogenous volatiles	MS, RI, S	maturity stage	tomato leaf, green	2-(2-Methylpropyl)thiazole is an earthy, green, and leaf tasting compound.	3
M43	2-Ethylhexan-1-ol	lipoxygenase pathway	17.649	104-76-7	856	880	1030	1030	41/57/70	Alcohol	MS, RI	immature stage
M44	Benzyl alcohol/phenylmethanol	Shikimate pathway	17.873	100-51-6	884	896	1036	1033	79/108	Benzene derivatives	MS, RI	maturity stage	floral, fruity	with a sharp burning taste and slight odor.
M45	Benzeneacetaldehyde/Phenylacetaldehyde	Shikimate pathway	18.227	122-78-1	885	852	1036	1038	91/120	Benzene derivatives	MS, RI	fruit stage	green, honey	Phenylacetaldehyde is a sweet, bitter, and clover tasting compound.
M46	β-Ocimene	MEP	18.664	13877-91-3	876	869	1037	1045	79/93/105	Monoterpenoids	MS, RI, S	maturity stage	sweet, herb	It has a citrus, green woody aroma along with wth a green floral or woody taste.
M47	unknown-18.98	Other	18.98	/	/	/	/	1048	41/69/82	Unknown	/	maturity stage
M48	Decane, 5-methyl-	Fatty acid degradation pathway	19.226	13151-35-4	862	869	1060	1053	43/57/71	Hydrocarbon	MS, RI	maturity stage
M49	Undecane, 5-methyl-	Fatty acid degradation pathway	19.347	1632-70-8	864	872	1056	1055	43/57/71	Hydrocarbon	MS, RI	immature stage
M50	Decane, 4-methyl-	Fatty acid degradation pathway	19.437	2847-72-5	879	882	1057	1056	43/57/71	Hydrocarbon	MS, RI	maturity stage
M51	Decane, 2-methyl-	Fatty acid degradation pathway	19.57	6975-98-0	884	884	1064	1058	43/57/71	Hydrocarbon	MS, RI	fruit stage
M52	Acetophenone	Shikimate pathway	19.697	98-86-2	883	863	1065	1060	77/105/120	Benzene derivatives	MS, RI, S	maturity stage	must, flower, almond
M53	Benzaldehyde, 2-methyl-	Shikimate pathway	19.86	529-20-4	885	901	1064	1062	91/120	Benzene derivatives	MS, RI	maturity stage		2-Methylbenzaldehyde is a cherry tasting compound.
M54	cis-Linalool oxide	Other	20.139	5989-33-3	860	856	1074	1068	59/94/111	Alcohol	MS, RI	fruit stage
M55	unknown-20.217	Other	20.217	/	/	/	/	1069	42/71	Unknown	/	maturity stage
M56	Benzene, (2-methyl-1-propenyl)-	Shikimate pathway	20.889	768-49-0	913	855	1072	1077	91/117/132	Benzene derivatives	MS, RI	maturity stage
M57	Benzene, 1-methyl-3-(1-methylethenyl)-	Shikimate pathway	21.277	1124-20-5	863	881	1076	1082	91/117/132	Monoterpenoids	MS, RI	immature stage
M58	Guaiacol	Shikimate pathway	21.399	90-05-1	853	866	1090	1085	81/109/124	Benzene derivatives	MS, RI	fruit stage	phenolic, woody	Guaiacol is a sweet, medicinal, and phenolic tasting compound.	2
M59	Linalool	MEP	22.165	78-70-6	876	906	1099	1093	57/71/93	Monoterpenoids	MS, RI	immature stage	flower, lavender	Linalool has a citrus, floral, rose, woody aroma and a citrus, orange, waxy taste.	1.5
M60	Furan, 3-(4-methyl-3-pentenyl)-	Other	22.184	539-52-6	880	927	1101	1098	69/81/150	Furans	MS, RI	maturity stage
M61	Undecane	Fatty acid degradation pathway	22.312	1120-21-4	875	924	1100	1099	43/57/71	Hydrocarbon	MS, RI, S	fruit stage
M62	Nonanal	lipoxygenase pathway	22.498	124-19-6	878	911	1104	1102	57/69/82	Aldehyde	MS, RI	fruit stage	fat, citrus, green	Nonanal has an aldehydic, citrus, and fat taste.	1
M63	6-Methyl-3,5-heptadiene-2-one	Carotenoid degradation pathway	22.724	1604-28-0	852	860	1107	1105	81/109/124	Ketone	MS, RI	maturity stage		6-Methyl-3,5-heptadien-2-one is a sweet, cinnamon, and coconut tasting compound.
M64	Phenylethyl Alcohol	Shikimate pathway	22.969	60-12-8	856	869	1116	1108	91/122	Benzene derivatives	MS, RI	maturity stage	floral	Phenylethanol is a bitter, floral, and honey tasting compound.
M65	2,6,6-Trimethyl-2-cyclohexene-1,4-dione	Other	25.019	115-21-3	917	912	1144	1138	95/152	Ketone	MS, RI	maturity stage
M66	Oxopholone	Other	25.469	1125-21-9	868	865	1148	1142	68/96	Ketone	MS, RI	immature stage
M67	Benzaldehyde, 4-ethyl-	Shikimate pathway	27.226	4748-78-1	879	860	1180	1170	91/105/133	Benzene derivatives	MS, RI	maturity stage		with a bitter almond, sweet, anise, cherry odor
M68	α-Terpineol	MEP	28.149	98-55-5	882	888	1089	1083	93/59/136	Monoterpenoids	MS, RI, S	immature stage	oil, anise, mint
M69	Benzoic acid	Shikimate pathway	28.164	65-85-0	869	863	1170	1183	77/105/122	Benzene derivatives	MS, RI	maturity stage	urine
M70	Methyl salicylate	Shikimate pathway	28.463	119-36-8	860	898	1192	1186	92/120/152	Benzene derivatives	MS, RI	fruit stage	minty	a sweet fruity odor reminiscent of a mint and with a peppermint, and wintergreen taste.	40
M71	Dodecane	Fatty acid degradation pathway	29.33	112-40-3	887	863	1200	1200	57/71/85	Hydrocarbon	MS, RI	fruit stage
M72	unknown-29.758	Other	29.758	/	/	/	/	1205	61/89/143	Unknown	/	immature stage
M73	Benzaldehyde, 2,5-dimethyl-	Shikimate pathway	29.91	93-02-7	856	856	1208	1208	77/105/133	Benzene derivatives	MS, RI	fruit stage
M74	Undecane, 2,6-dimethyl-	Fatty acid degradation pathway	29.969	17301-23-4	882	856	1210	1208	57/71/85	Hydrocarbon	MS, RI	immature stage
M75	Verbenone	MEP	30.06	18309-32-5	866	912	1205	1210	79/107/150	Monoterpenoids	MS, RI	maturity stage		Verbenone is a camphor, celery, and menthol tasting compound
M76	Chrysanthenone	MEP	30.086	473-06-3	895	864	1123	1210	80/91/107	Monoterpenoids	MS, RI	maturity stage
M77	unknown-30.464	Other	30.464	/	/	/	/	1215	43/71/88	Unknown	/	immature stage
M78	Oxiranecarboxaldehyde, 3-methyl-3-(4-methyl-3-pentenyl)-	Other	31.214	16996-12-6	880	856	1234	1228	41/69/109	Ketone	MS, RI	maturity stage
M79	Neral	MEP	31.709	106-26-3	869	884	1240	1237	41/69/94	Monoterpenoids	MS, RI, S	maturity stage	lemon	Citral has a strong lemon (citrus) odor.	30
M80	Ethanone, 1-(4-ethylphenyl)-	Shikimate pathway	33.141	937-30-4	860	863	1277	1256	105/133/148	Benzene derivatives	MS, RI	maturity stage
M81	5-Methyl-3-methylene-5-hexen-2-one	Shikimate pathway	33.141	937-30-4	860	863	1277	1256	105/133/148	Benzene derivatives	MS, RI	maturity stage
M82	Dodecane, 2-methyl-	Fatty acid degradation pathway	33.343	1560-97-0	902	863	1264	1259	57/71/85	Hydrocarbon	MS, RI	maturity stage
M83	Citral	MEP	33.755	5392-40-5	895	861	1276	1265	41/69/84	Monoterpenoids	MS, RI, S	maturity stage	citrus		5
M84	Dodecane, 2,6,11-trimethyl-	Fatty acid degradation pathway	34.382	31295-56-4	881	872	1275	1274	57/71/85	Hydrocarbon	MS, RI	fruit stage
M85	Benzenemethanol, 2-methyl-, acetate	Shikimate pathway	35.58	17373-93-2	857	889	1287	1291	77/104	Benzene derivatives	MS, RI	maturity stage		1-Phenylethyl acetate is a gardenia, green, and leafy tasting compound.
M86	Tridecane	Fatty acid degradation pathway	35.77	629-50-5	853	884	1300	1295	57/71/85	Hydrocarbon	MS, RI	fruit stage
M87	Eugenol	Shikimate pathway	39.488	97-53-0	882	870	1337	1352	55/133/164	Benzene derivatives	MS, RI	fruit stage	spicy	It has a pleasant, spicy, clove-like odor with a spicy pungent taste.
M88	Copaene	MVA	40.151	3856-25-5	895	914	1376	1362	105/119/161	Sesquiterpene	MS, RI	fruit stage	wood, spice
M89	Tetradecane	Fatty acid degradation pathway	42.108	629-59-4	898	860	1400	1392	57/71/85	Hydrocarbon	MS, RI	fruit stage
M90	Geranyl acetone	Carotenoid degradation pathway	45.34	3796-70-1	869	873	1453	1445	43/69/107	Ketone	MS, RI, S	maturity stage	floral		60
M91	2,5-Cyclohexadiene-1,4-dione, 2,6-bis(1,1-dimethylethyl)-	Other	45.86	719-22-2	915	898	1471	1452	57/177/220	Ketone	MS, RI	maturity stage
M92	trans-β-Ionone	Carotenoid degradation pathway	47.141	14901-07-6	884	854	1486	1472	43/177	Ketone	MS, RI, S	maturity stage	seaweed, violet, flower, raspberry	Beta-ionone has a dry, floral, and flower taste with a cedar wood-like scent.	0.007
M93	Cadina-3,9-diene	MVA	49.23	523-47-7	871	869	1518	1510	134/161/204	Sesquiterpene	MS, RI	immature stage	spice, fruit
M94	Dihydroactinidiolide	Other	49.372	17092-92-1	854	879	1532	1525	111/137/180	Ketone	MS, RI	maturity stage

## Sheet: Supplementary Table 5
Supplementary Table 5.Quantitative data on volatiles in immature tomato fruits.
Peak no.	Putative metabolite name	Metabolic pathway	PIM-TS266-1	PIM-TS266-2	PIM-TS266-3	PIM-TS434-1	PIM-TS434-2	PIM-TS434-3	PIM-TS435-1	PIM-TS435-2	PIM-TS435-3	PIM-TS438-1	PIM-TS438-2	PIM-TS438-3	CER-TS187-1	CER-TS187-2	CER-TS187-3	CER-TS189-1	CER-TS189-2	CER-TS189-3	CER-TS283-1	CER-TS283-2	CER-TS283-3	CER-TS294-1	CER-TS294-2	CER-TS294-3	BIG-TS60-1	BIG-TS60-2	BIG-TS60-3	BIG-TS142-1	BIG-TS142-2	BIG-TS142-3	BIG-TS95-1	BIG-TS95-2	BIG-TS95-3	BIG-TS212-1	BIG-TS212-2	BIG-TS212-3
M04	Pentanal	lipoxygenase pathway	1.31	1.51	1.89	1.638	1.745	1.654	1.737	1.83	1.662	1.734	1.447	1.574	7.04	6.856	7.131	7.972	7.258	7.033	7.238	6.07	6.543	7.223	6.192	6.706	4.36	4.305	4.403	4.193	4.291	4.272	3.732	5.102	4.234	5.061	5.281	5.336
M11	Hexanal	lipoxygenase pathway	1.08	1.12	0.701	0.984	0.928	0.827	0.959	0.889	0.834	1.031	0.871	0.975	7.649	8.502	9.214	8.177	8.606	10.337	7.728	8.435	7.312	8.239	7.387	7.948	1.324	1.294	1.288	1.282	1.249	1.498	1.159	1.486	1.081	1.382	1.293	1.252
M13	(E)-2-Hexenal	lipoxygenase pathway	0.17	0.17	0.167	0.165	0.165	0.138	0.143	0.147	0.139	0.154	0.154	0.178	9.525	10.481	11.743	11.127	11.309	14.506	12.697	12.866	10.746	10.302	9.444	10.134	2.127	2.11	2.717	2.126	2.5	2.403	2.104	2.508	2.456	2.291	2.392	2.037
M14	(Z)-3-Hexen-1-ol	lipoxygenase pathway	0.13	0.08	0.126	0.114	0.119	0.109	0.108	0.118	0.116	0.16	0.137	0.144	4.488	4.086	4.59	4.153	4.317	3.515	4.799	4.56	3.745	3.082	3.588	3.296	2.6	2.705	2.147	2.352	2.378	2.653	2.881	2.761	1.69	2.87	2.847	2.191
M16	Ethylbenzene	Shikimate pathway	0.46	0.44	0.339	0.392	0.435	0.436	0.449	0.433	0.543	0.476	0.514	0.432	0.249	0.255	0.327	0.296	0.259	0.294	0.28	0.314	0.27	0.252	0.253	0.23	0.215	0.239	0.206	0.242	0.243	0.301	0.274	0.249	0.266	0.204	0.191	0.244
M23	N,N-diethyl-Formamide	Other	0.001	0.001	0.001	0.001	0.001	0.001	0.001	0.001	0.001	0.001	0.001	0.001	1.495	1.328	1.302	1.31	1.412	1.232	1.412	1.363	1.752	1.273	1.364	1.353	1.002	1.027	1.199	1.114	1.181	1.002	0.905	0.787	1.26	0.867	0.925	0.863
M26	(Z)-2-Heptenal	lipoxygenase pathway	6.59	6.77	5.024	7.488	6.774	6.423	6.047	6.645	5.842	7.748	7.437	6.844	0.91	0.873	1.1	1.066	1.165	1.225	1.109	1.116	0.85	1.058	1	1.179	0.863	0.789	0.808	0.826	0.861	0.917	0.709	0.821	0.756	0.872	0.859	0.789
M27	Benzaldehyde	Shikimate pathway	19.08	19.95	25.926	25.154	22.651	21	19.297	21.859	20.887	20.254	20.308	18.022	2.822	2.507	2.414	2.789	2.83	2.163	2.522	2.466	3.139	2.161	2.51	2.484	1.178	1.235	1.319	1.275	1.332	1.341	1.54	1.314	1.022	1.528	1.617	1.34
M29	1-Octen-3-ol	lipoxygenase pathway	9.5	9.54	11.29	11.277	9.886	11.219	10.105	11.524	10.258	11.338	10.636	10.747	0.811	0.749	0.936	0.907	0.935	0.996	0.89	0.858	0.715	0.852	0.877	0.833	0.651	0.681	0.621	0.573	0.637	0.698	0.788	0.762	0.775	0.728	0.837	0.736
M31	6-Methyl-5-hepten-2-one	Carotenoid degradation pathway	0.05	0.04	0.048	0.043	0.045	0.041	0.049	0.042	0.047	0.049	0.054	0.053	0.026	0.021	0.025	0.028	0.028	0.022	0.024	0.024	0.033	0.026	0.027	0.025	0.018	0.018	0.021	0.017	0.018	0.019	0.023	0.023	0.014	0.026	0.021	0.025
M32	β-Myrcene	MEP	0.42	0.29	0.412	0.333	0.322	0.32	0.324	0.342	0.318	0.413	0.42	0.346	3.813	3.87	3.315	3.86	3.716	3.401	4.11	4.042	3.491	2.742	2.872	3.434	1.344	1.363	1.46	1.441	1.376	1.164	1.565	1.446	1.402	1.124	1.313	1.187
M35	2-Carene	MEP	0.06	0.09	0.084	0.086	0.086	0.08	0.085	0.084	0.089	0.068	0.067	0.075	0.227	0.244	0.261	0.261	0.241	0.221	0.229	0.227	0.195	0.194	0.187	0.213	0.001	0.001	0.001	0.001	0.001	0.001	0.001	0.002	0.003	0.004	0.004	0.004
M36	α-Phellandrene	MEP	0.37	0.3	0.455	0.354	0.387	0.375	0.45	0.459	0.405	0.421	0.456	0.434	1.016	1.105	1.179	1.023	1.051	0.89	0.948	0.95	0.826	1.065	0.931	1.067	0.024	0.024	0.03	0.025	0.026	0.021	0.026	0.029	0.032	0.032	0.031	0.03
M38	Decane	Fatty acid degradation pathway	0.07	0.08	0.072	0.087	0.081	0.072	0.086	0.083	0.071	0.058	0.063	0.074	0.159	0.163	0.173	0.192	0.193	0.164	0.196	0.196	0.154	0.189	0.179	0.184	0.051	0.049	0.065	0.057	0.064	0.056	0.049	0.042	0.065	0.054	0.057	0.072
M39	o-Cymene	Shikimate pathway	0.99	1.03	0.827	0.821	0.897	0.748	0.888	0.896	1.081	0.818	0.911	0.77	0.421	0.471	0.482	0.484	0.451	0.418	0.362	0.416	0.386	0.385	0.421	0.4	0.129	0.148	0.137	0.143	0.142	0.114	0.147	0.124	0.101	0.122	0.133	0.126
M40	Nonane, 2,6-dimethyl-	Fatty acid degradation pathway	0.25	0.31	0.256	0.297	0.31	0.254	0.272	0.289	0.27	0.322	0.326	0.3	1.835	1.662	1.663	1.45	1.523	1.824	1.73	1.86	1.69	1.723	1.622	1.719	0.474	0.418	0.419	0.379	0.402	0.464	0.43	0.384	0.536	0.445	0.466	0.397
M41	Sylvestrene	MEP	1.44	1.26	0.963	1.351	1.245	1.529	1.404	1.482	1.215	1.294	1.386	1.382	0.328	0.314	0.282	0.29	0.33	0.28	0.311	0.31	0.276	0.419	0.412	0.384	0.071	0.068	0.083	0.089	0.089	0.071	0.094	0.084	0.071	0.073	0.081	0.083
M43	2-Ethylhexan-1-ol	lipoxygenase pathway	3.36	3.63	3.303	3.446	2.849	3.167	3.066	2.94	3.168	3.449	3.51	3.526	2.05	2.095	2.572	2.534	2.463	2.362	2.185	2.048	2.334	2.836	2.563	2.482	2.005	2.27	2.145	1.796	1.918	2.202	1.949	1.813	2.712	2.405	2.562	2.299
M45	Benzeneacetaldehyde	Shikimate pathway	4.9	3.77	4.767	5.485	5.132	5.106	5.302	5.154	5.588	4.208	4.213	4.794	2.639	2.622	2.521	2.446	2.695	2.215	2.394	2.456	2.083	2.754	2.728	2.165	1.459	1.486	1.735	1.723	1.521	1.733	1.57	1.501	2.137	2.084	2.063	1.766
M49	Undecane, 5-methyl-	Fatty acid degradation pathway	1.08	1.01	0.919	1.047	0.932	1.018	0.965	0.945	0.865	0.919	0.906	1.079	4.208	4.024	3.504	3.78	3.978	3.657	3.158	3.365	3.527	3.465	3.188	3.418	0.908	0.833	0.986	0.867	0.889	1.043	0.719	0.998	0.965	0.945	1.052	1.141
M51	Decane, 2-methyl-	Fatty acid degradation pathway	0.35	0.32	0.341	0.355	0.316	0.352	0.377	0.312	0.34	0.431	0.404	0.371	3.235	2.939	3.012	3.765	3.253	3.275	3.709	3.719	2.808	2.93	2.928	2.713	0.274	0.302	0.291	0.355	0.313	0.355	0.367	0.322	0.25	0.295	0.295	0.304
M54	cis-Linalool oxide	Other	0.23	0.28	0.255	0.306	0.329	0.277	0.269	0.281	0.245	0.264	0.298	0.317	0.475	0.499	0.538	0.486	0.474	0.384	0.539	0.462	0.475	0.431	0.428	0.371	0.116	0.122	0.14	0.108	0.117	0.138	0.116	0.132	0.136	0.151	0.145	0.157
M57	Benzene, 1-methyl-3-(1-methylethenyl)-	Shikimate pathway	0.6	0.71	0.655	0.73	0.686	0.585	0.572	0.562	0.594	0.679	0.594	0.611	0.611	0.626	0.797	0.665	0.725	0.653	0.614	0.582	0.622	0.55	0.467	0.54	0.17	0.144	0.163	0.167	0.183	0.193	0.176	0.187	0.171	0.183	0.184	0.203
M58	Guaiacol	Shikimate pathway	3.52	2.72	3.285	3.135	2.823	3.426	3.287	3.578	3.665	3.399	3.808	3.791	1.508	1.623	1.636	1.655	1.58	1.307	1.678	1.58	1.686	1.402	1.564	1.594	20.761	24.077	22.011	24.596	21.234	22.336	19.235	26.05	22.107	26.148	28.108	31.985
M59	Linalool	MEP	0.23	0.24	0.385	0.303	0.32	0.31	0.26	0.273	0.247	0.276	0.291	0.315	0.337	0.318	0.38	0.363	0.379	0.41	0.406	0.38	0.432	0.359	0.361	0.324	0.108	0.111	0.12	0.111	0.114	0.114	0.102	0.096	0.153	0.108	0.1	0.125
M61	Undecane	Fatty acid degradation pathway	0.85	1.06	1.222	1.053	1.121	1.201	0.932	0.872	1.097	1.018	0.996	1.118	1.176	1.196	0.97	1.253	1.037	1.169	1.099	1.161	0.92	1.015	1.168	1.165	0.468	0.466	0.608	0.527	0.476	0.437	0.61	0.645	0.362	0.52	0.512	0.576
M62	Nonanal	lipoxygenase pathway	0.37	0.4	0.235	0.369	0.307	0.344	0.328	0.33	0.272	0.272	0.275	0.353	0.29	0.289	0.282	0.321	0.28	0.284	0.296	0.297	0.301	0.27	0.287	0.247	0.132	0.144	0.153	0.138	0.16	0.143	0.166	0.12	0.137	0.173	0.176	0.164
M66	Oxopholone	Other	0.24	0.33	0.276	0.272	0.273	0.325	0.278	0.297	0.265	0.355	0.373	0.397	0.186	0.216	0.201	0.214	0.205	0.205	0.203	0.187	0.225	0.243	0.227	0.232	0.225	0.249	0.213	0.203	0.199	0.258	0.179	0.231	0.208	0.258	0.279	0.228
M68	α-Terpineol	MEP	0.53	0.48	0.337	0.423	0.463	0.467	0.417	0.476	0.421	0.315	0.359	0.322	0.441	0.418	0.512	0.464	0.426	0.463	0.428	0.409	0.444	0.409	0.438	0.464	3.579	3.18	3.456	3.128	3.368	2.966	3.533	2.96	4.133	3.516	3.638	4.561
M70	Methyl salicylate	Shikimate pathway	52.8	72.16	56.297	65.566	69.568	62.014	65.03	68.128	76.149	65.823	56.524	65.699	33.854	31.639	33.402	34.362	35.367	37.692	37.197	34.404	34.029	30.897	32.581	29.834	13.685	13.44	16	13.005	14.082	12.177	16.556	15.595	11.16	13.965	12.117	13.056
M71	Dodecane	Fatty acid degradation pathway	1.02	0.75	1.008	0.891	0.891	1.038	1.066	0.951	1.025	0.939	0.95	0.796	1.02	1.018	1.049	1.094	0.959	0.959	1.058	1.008	0.859	1.223	1.43	1.262	0.392	0.409	0.369	0.413	0.397	0.444	0.32	0.38	0.494	0.442	0.451	0.337
M72	unknown-29.758	Other	1.26	1.5	1.176	1.499	1.406	1.259	1.383	1.525	1.535	1.333	1.358	1.416	4.296	4.018	4.139	4.367	4.291	3.738	3.862	4.488	4.379	4.911	4.452	5.19	1.456	1.245	1.421	1.398	1.475	1.168	1.408	1.291	1.465	1.432	1.284	1.415
M73	Benzaldehyde, 2,5-dimethyl-	Shikimate pathway	9.28	9.49	15.352	12.162	11.662	9.65	10.423	12.12	10.76	10.611	11.462	11.038	1.352	1.598	1.55	1.449	1.58	1.579	1.411	1.654	1.576	1.082	1.148	1.022	0.85	0.819	1.013	0.883	0.928	0.748	0.853	1.053	0.818	0.817	0.726	0.749
M74	Undecane, 2,6-dimethyl-	Fatty acid degradation pathway	1.06	0.91	1.081	0.949	1.085	0.954	0.965	1.032	1.06	1.322	1.297	1.359	4.47	4.716	3.969	3.793	4.536	4.19	4.13	3.917	4.46	3.986	4.198	4.302	1.019	0.938	1.127	1.135	1.186	0.991	0.935	1.106	1.034	1.211	1.377	1.3
M77	unknown-30.464	Other	4.29	3.58	4.526	4.296	4.453	3.617	3.865	3.967	4.186	5.566	5.062	5.722	1.778	1.985	2.087	1.721	1.81	2.052	1.785	1.716	2.091	1.808	1.994	2.114	1.029	0.952	1.058	1.079	1.075	0.795	0.905	1.068	0.988	1.298	1.164	1.312
M84	Dodecane, 2,6,11-trimethyl-	Fatty acid degradation pathway	3.58	2.78	2.751	2.489	2.722	2.814	2.864	2.968	2.268	3.189	3.268	3.917	16.924	17.466	16.076	16.167	15.464	15.454	16.448	18.535	15.657	15.931	15.338	17.28	3.75	3.693	2.919	3.271	3.039	2.657	2.947	2.629	3.985	3.285	2.844	3.198
M86	Tridecane	Fatty acid degradation pathway	0.35	0.41	0.41	0.374	0.405	0.424	0.365	0.365	0.455	0.289	0.335	0.306	1.767	1.806	1.533	1.513	1.602	1.64	1.674	1.71	1.29	1.83	1.939	1.667	0.283	0.29	0.372	0.264	0.3	0.303	0.36	0.312	0.294	0.323	0.311	0.314
M87	Eugenol	Shikimate pathway	0.01	0.02	0.03	0.023	0.023	0.02	0.021	0.024	0.021	0.023	0.021	0.025	0.037	0.037	0.043	0.042	0.039	0.036	0.045	0.044	0.037	0.054	0.052	0.065	0.009	0.009	0.012	0.009	0.01	0.011	0.008	0.007	0.012	0.01	0.01	0.013
M88	Copaene	MVA	13.45	11.64	11.48	14.081	14.541	14.869	12.678	13.095	13.314	15.352	14.399	12.402	1.352	1.299	1.147	1.094	1.032	1.075	1.19	1.251	1.336	0.977	1.121	1.001	0.333	0.369	0.339	0.333	0.34	0.332	0.282	0.353	0.328	0.303	0.337	0.296
M89	Tetradecane	Fatty acid degradation pathway	1.74	1.91	2.374	2.248	2.022	1.994	2.243	2.333	2.681	2.236	2.51	2.406	2.254	2.428	2.086	2.149	1.897	1.9	1.884	2.036	2.233	2.349	2.473	2.513	0.813	0.811	0.875	0.834	0.875	0.889	0.786	0.962	0.838	0.651	0.632	0.613
M93	Cadina-3,9-diene	MVA	3	2.41	3.08	2.514	2.52	2.556	2.257	2.288	2.589	2.453	2.47	3.033	0.28	0.283	0.31	0.285	0.267	0.324	0.318	0.343	0.314	0.329	0.3	0.304	0.041	0.044	0.047	0.042	0.041	0.037	0.03	0.038	0.043	0.041	0.045	0.052

## Sheet: Supplementary Table 6
Supplementary Table 6.Quantitative data on volatiles in ripe red tomatoes.
Peak no.	NAME	Metabolic pathway	PIM-TS266-1	PIM-TS266-2	PIM-TS266-3	PIM-TS434-1	PIM-TS434-2	PIM-TS434-3	PIM-TS435-1	PIM-TS435-2	PIM-TS435-3	PIM-TS438-1	PIM-TS438-2	PIM-TS438-3	CER-TS187-1	CER-TS187-2	CER-TS187-3	CER-TS189-1	CER-TS189-2	CER-TS189-3	CER-TS283-1	CER-TS283-2	CER-TS283-3	CER-TS294-1	CER-TS294-2	CER-TS294-3	BIG-TS60-1	BIG-TS60-2	BIG-TS60-3	BIG-TS142-1	BIG-TS142-2	BIG-TS142-3	BIG-TS95-1	BIG-TS95-2	BIG-TS95-3	BIG-TS212-1	BIG-TS212-2	BIG-TS212-3
M01	3-Methyl-butanal	Branched-chain amino acid degradation pathway	2.612	2.892	2.938	3.044	2.942	2.612	2.681	2.713	3.129	2.867	3.067	2.481	0.96	0.998	1.138	0.979	0.941	1.008	1.156	1.234	1.003	0.976	0.923	1.11	2.456	2.243	2.075	2.285	2.033	2.21	2.039	2.309	2.378	2.648	2.525	2.876
M02	1-Penten-3-ol	lipoxygenase pathway	2.641	2.44	2.809	2.661	2.613	2.436	2.873	2.511	2.509	2.107	2.137	2.398	0.646	0.61	0.568	0.574	0.672	0.662	0.651	0.616	0.725	0.636	0.636	0.624	2.423	2.473	3.183	2.758	2.541	3.155	2.618	2.419	2.781	2.19	2.527	2.504
M03	1-Penten-3-one	lipoxygenase pathway	1.095	1.1	0.82	0.83	0.996	0.934	0.797	0.796	0.882	0.969	0.945	0.828	0.5	0.547	0.492	0.603	0.543	0.561	0.561	0.566	0.553	0.494	0.475	0.483	0.923	1.08	0.991	1.065	1.054	1.115	1.149	1.171	0.932	1.159	1.145	1.386
M04	Pentanal	lipoxygenase pathway	0.825	0.705	0.78	0.643	0.643	0.808	0.736	0.755	0.678	0.845	0.876	0.793	0.48	0.404	0.445	0.393	0.401	0.451	0.368	0.426	0.421	0.363	0.391	0.449	1.165	1.094	0.984	1.006	1.072	1.096	0.987	1.118	0.949	1.308	1.099	1.217
M05	3-Methyl-1-butanol	Branched-chain amino acid degradation pathway	2.882	2.692	2.442	2.786	2.563	3.009	2.776	2.479	2.575	2.886	3.163	3.368	0.478	0.569	0.522	0.47	0.405	0.442	0.485	0.548	0.497	0.482	0.504	0.409	3.805	4.085	3.528	3.199	3.368	3.426	3.98	3.504	3.457	3.816	3.835	3.419
M06	2-Methyl-1-Butanol	Branched-chain amino acid degradation pathway	2.049	1.87	1.967	1.731	1.88	2.059	1.862	1.678	1.758	2.018	1.772	1.772	0.301	0.298	0.355	0.389	0.356	0.329	0.375	0.408	0.33	0.364	0.362	0.276	3.297	3.012	3.714	3.419	3.59	3.473	3.154	3.721	3.337	2.836	2.851	2.134
M07	(E)-2-Methyl-2-Butenal	Branched-chain amino acid degradation pathway	1.417	1.431	1.19	1.182	1.228	1.136	1.339	1.396	1.15	1.324	1.336	1.396	0.692	0.571	0.633	0.697	0.683	0.54	0.687	0.63	0.612	0.466	0.445	0.535	1.642	1.636	1.738	1.639	1.617	1.655	1.774	2.006	1.863	1.735	1.822	1.435
M08	Cyclopentanone	Other	0.027	0.027	0.039	0.033	0.031	0.032	0.029	0.027	0.031	0.039	0.04	0.035	0.351	0.312	0.312	0.366	0.339	0.354	0.356	0.327	0.331	0.254	0.265	0.291	0.013	0.01	0.013	0.014	0.012	0.013	0.01	0.01	0.016	0.018	0.018	0.018
M09	1-Pentanol	lipoxygenase pathway	0.656	0.66	0.829	0.75	0.652	0.77	0.738	0.709	0.662	0.774	0.781	0.926	0.422	0.44	0.38	0.369	0.391	0.338	0.35	0.364	0.423	0.419	0.403	0.504	1.739	1.716	1.366	1.557	1.82	1.642	1.633	1.487	1.62	2.189	2.22	2.041
M10	3-Methyl-2-butenal	Branched-chain amino acid degradation pathway	2.78	2.645	2.942	2.765	2.684	3.056	2.845	3.335	2.997	3.105	3.57	3.156	0.986	0.884	1.022	0.963	0.874	0.938	0.84	0.816	0.894	0.951	0.841	1.013	2.34	2.225	2.488	2.322	2.65	2.351	2.371	2.224	2.791	2.125	1.934	1.788
M11	Hexanal	lipoxygenase pathway	16.435	17.258	15.873	17.466	19.22	17.443	20.498	18.599	18.773	19.348	16.569	17.006	12.02	11.047	12.861	12.524	10.602	11.401	11.992	10.779	13.16	10.849	10.015	9.415	7.883	8.117	7.241	6.271	6.498	6.737	8.18	7.356	6.988	6.725	7.317	5.962
M12	3-Methyl-1-pentanol	lipoxygenase pathway	0.536	0.528	0.511	0.503	0.469	0.546	0.501	0.448	0.545	0.673	0.66	0.56	0.06	0.071	0.064	0.056	0.054	0.052	0.053	0.054	0.055	0.068	0.068	0.077	0.134	0.129	0.115	0.122	0.122	0.134	0.143	0.149	0.122	0.133	0.143	0.144
M13	(E)-2-Hexenal	lipoxygenase pathway	12.867	11.598	11.964	10.629	10.391	12.703	11.099	11.723	10.154	9.65	10.969	9.486	4.88	4.694	4.313	4.197	4.621	5.045	4.153	3.7	3.739	3.612	4.119	3.555	7.566	7.639	7.745	8.842	8.093	7.695	8.441	8.154	8.218	8.62	8.448	7.268
M15	3-Methyl-butanoic acid	Branched-chain amino acid degradation pathway	13.273	13.52	10.098	10.844	12.234	11.467	10.334	11.409	12.214	12.667	10.503	11.75	5.5	5.311	5.635	5.221	5.025	6.356	6.123	6.256	5.054	4.582	4.63	5.269	10.417	9.898	10.291	9.144	8.695	8.444	9.735	9.572	7.918	9.289	9.334	12.097
M17	1-Hexanol	lipoxygenase pathway	0.273	0.299	0.337	0.29	0.287	0.269	0.353	0.344	0.281	0.369	0.328	0.341	6.243	6.232	8.126	6.854	7.238	7.562	7.731	7.023	8.466	6.402	7.033	6.158	0.048	0.05	0.04	0.048	0.051	0.054	0.046	0.04	0.049	0.052	0.048	0.05
M18	p-Xylene	Shikimate pathway	0.915	1.008	1.047	1.174	1.142	1.155	1.111	1.097	0.957	1.02	1.063	1.202	0.828	0.83	0.961	0.927	0.973	0.767	0.887	0.952	0.909	0.784	0.712	0.649	1.579	1.465	1.384	1.466	1.263	1.312	1.288	1.224	1.349	1.504	1.306	1.387
M19	o-Xylene	Shikimate pathway	2.566	2.345	2.154	2.37	2.331	1.803	2.44	2.248	2.233	1.803	1.96	2.009	1.156	1.143	1.502	1.488	1.369	1.289	1.463	1.465	1.365	1.377	1.358	1.03	1.399	1.38	1.343	1.346	1.456	1.626	1.491	1.475	1.261	1.498	1.507	1.264
M20	3-Methylcyclopentyl acetate	Other	0.446	0.413	0.482	0.498	0.417	0.459	0.46	0.427	0.376	0.34	0.368	0.315	3.489	3.442	3.926	2.978	3.239	2.903	3.006	3.285	2.943	3.876	3.386	3.646	0.36	0.377	0.295	0.348	0.379	0.35	0.333	0.398	0.382	0.407	0.373	0.348
M21	1-nitro-Pentane	Other	0.309	0.279	0.264	0.257	0.281	0.23	0.28	0.239	0.246	0.315	0.283	0.332	3.147	2.724	2.805	2.639	2.512	2.436	2.469	2.56	3.002	2.338	2.429	2.847	0.638	0.565	0.645	0.653	0.613	0.675	0.664	0.663	0.53	0.737	0.756	0.796
M22	Methional	Other	0.669	0.615	0.573	0.523	0.546	0.527	0.568	0.572	0.696	0.519	0.519	0.501	2.544	2.97	2.952	2.829	2.391	2.568	2.263	2.202	2.759	2.978	2.595	3.04	0.822	0.777	0.666	0.682	0.708	0.878	0.843	0.795	0.756	0.695	0.663	0.733
M24	3,4-dihydro-4-hydroxy-2H-Pyran	Other	0.19	0.191	0.207	0.21	0.229	0.212	0.216	0.213	0.177	0.231	0.243	0.246	0.998	1.014	1.087	0.97	0.922	0.985	1.051	1.055	1.032	0.861	0.733	0.764	0.377	0.349	0.366	0.344	0.34	0.255	0.308	0.334	0.381	0.345	0.31	0.302
M25	(E)-2-Heptenal	lipoxygenase pathway	0.118	0.105	0.107	0.11	0.106	0.138	0.115	0.116	0.135	0.148	0.133	0.142	0.272	0.271	0.213	0.28	0.246	0.269	0.265	0.276	0.236	0.317	0.288	0.283	0.949	1.033	1.021	1.076	1.229	1.091	1.12	0.967	0.973	1.383	1.241	1.18
M27	Benzaldehyde	Shikimate pathway	8.275	9.491	8.472	9.958	10.129	8.287	7.864	7.46	8.37	9.297	8.834	7.681	69.47	65.748	63.235	63.453	72.741	65.961	63.808	61.916	53.199	62.618	69.27	69.838	12.637	14.927	13.218	12.226	13.422	14.543	13.32	12.699	11.844	13.266	12.829	15.494
M28	unknown-13.497	Other	0.468	0.522	0.468	0.529	0.497	0.531	0.57	0.552	0.501	0.521	0.548	0.593	0.447	0.469	0.503	0.494	0.471	0.388	0.443	0.419	0.515	0.446	0.416	0.5	0.619	0.659	0.585	0.498	0.583	0.575	0.569	0.506	0.491	0.551	0.629	0.641
M29	1-Octen-3-ol	lipoxygenase pathway	1.15	1.336	1.177	1.103	1.045	1.257	1.171	1.312	1.108	0.995	0.961	1.236	1.036	1.018	1.09	1.161	1.261	1.133	1.203	1.156	0.926	1.157	1.159	1.332	2.798	2.388	2.671	3.109	2.761	2.917	3.134	2.691	2.842	2.614	3.004	3.028
M30	unknown-14.155	Other	0.446	0.494	0.41	0.492	0.446	0.523	0.441	0.465	0.429	0.386	0.455	0.425	0.328	0.384	0.365	0.366	0.372	0.393	0.387	0.356	0.376	0.418	0.491	0.48	0.394	0.346	0.367	0.344	0.355	0.327	0.305	0.315	0.313	0.342	0.314	0.331
M31	6-Methyl-5-hepten-2-one	Carotenoid degradation pathway	46.674	48.271	60.146	48.978	43.586	41.266	43.566	46.891	46.61	47.661	52.79	51.298	145.986	130.74	142.479	134.112	131.825	135.379	139.805	162.973	144.765	126.216	131.576	148.555	26.174	28.723	28.317	27.146	26.76	32.065	26.152	24.862	28.45	29.476	29.505	28.52
M33	Phenol	Shikimate pathway	37.061	41.826	38.41	39.22	40.864	37.762	34.929	34.998	34.017	36.673	36.891	32.354	5.406	6.258	5.943	7.304	6.432	6.271	5.883	6.528	6.204	6.419	5.545	5.754	2.178	2.296	2.072	1.965	2.073	2.397	2.158	2.171	1.89	2.441	2.511	2.62
M34	6-Methyl-5-hepten-2-ol	Carotenoid degradation pathway	0.42	0.372	0.42	0.485	0.463	0.435	0.477	0.44	0.388	0.449	0.48	0.562	4.735	5.131	4.411	4.286	4.213	4.632	4.476	4.078	4.898	4.319	4.55	4.826	0.305	0.259	0.285	0.289	0.249	0.29	0.295	0.291	0.254	0.298	0.269	0.267
M35	2-Carene	MEP	0.005	0.005	0.005	0.004	0.003	0.005	0.004	0.004	0.007	0.005	0.005	0.005	0.009	0.01	0.014	0.009	0.009	0.015	0.012	0.014	0.013	0.015	0.017	0.016	0.01	0.01	0.01	0.008	0.008	0.011	0.009	0.009	0.012	0.01	0.013	0.013
M37	Hexanoic acid	lipoxygenase pathway	6.25	6.256	4.6	5.211	5.647	5.183	5.448	5.643	4.536	4.697	4.517	4.673	0.408	0.384	0.36	0.437	0.393	0.409	0.453	0.426	0.381	0.405	0.377	0.337	11.816	11.567	10.244	11.696	11.847	10.63	10.367	9.848	12.032	10.411	10.901	11.088
M38	Decane	Fatty acid degradation pathway	0.789	0.787	0.716	0.621	0.65	0.757	0.645	0.585	0.693	0.657	0.73	0.794	0.642	0.629	0.541	0.552	0.526	0.443	0.62	0.655	0.522	0.473	0.496	0.543	0.492	0.467	0.574	0.469	0.471	0.539	0.518	0.573	0.601	0.575	0.625	0.579
M39	o-Cymene	Shikimate pathway	0.825	0.772	0.932	0.736	0.74	0.873	0.961	0.799	0.883	0.653	0.727	0.753	1.134	1.144	1.034	1.263	1.141	1.343	1.085	1.224	1.273	1.245	1.151	1.381	1.342	1.304	1.152	1.298	1.111	1.275	1.443	1.273	1.226	1.257	1.244	1.552
M40	Nonane, 2,6-dimethyl-	Fatty acid degradation pathway	0.423	0.443	0.532	0.463	0.483	0.533	0.401	0.423	0.439	0.486	0.479	0.499	1.33	1.25	1.293	1.295	1.448	1.268	1.254	1.315	1.211	1.108	0.951	1.031	0.222	0.215	0.196	0.255	0.242	0.205	0.191	0.201	0.211	0.231	0.247	0.209
M41	Sylvestrene	MEP	0.336	0.365	0.367	0.34	0.319	0.325	0.327	0.269	0.298	0.335	0.374	0.314	1.237	1.222	0.982	1.268	1.307	1.055	1.181	1.178	1.34	1.32	1.308	1.251	0.328	0.324	0.407	0.308	0.297	0.379	0.352	0.376	0.325	0.388	0.371	0.306
M42	2-Isobutylthiazole	Branched-chain amino acid degradation pathway	4.503	4.334	5.497	4.823	4.923	5.35	4.555	4.99	5.416	5.743	5.958	6.506	36.147	35.444	40.459	35.986	31.485	36.776	33.556	34.939	32.485	39.294	42.757	38.96	6.032	6.499	5.547	5.605	6.102	5.507	6.035	5.871	5.371	6.982	6.698	7.602
M44	Benzyl alcohol	Shikimate pathway	5.299	5.079	4.178	4.533	4.409	5.251	5.002	4.951	4.594	6.298	5.933	5.925	22.586	21.427	20.349	19.439	19.905	22.642	17.907	17.233	20.882	16.099	18.501	17.315	1.971	2.335	2.255	2.06	2.376	2.365	2.377	2.506	2.026	1.733	1.588	1.644
M45	Benzeneacetaldehyde	Shikimate pathway	10.917	11.803	10.088	11.405	12.499	14.067	13.021	12.992	10.206	11.191	11.465	12.804	94.91	97.907	114.026	92.471	99.788	111.002	85.231	81.477	104.033	85.199	79.972	73.395	16.3	15.845	13.323	14.906	16.339	15.159	17.067	15.056	14.488	11.505	12.269	10.084
M46	β-Ocimene	MEP	0.261	0.289	0.308	0.294	0.296	0.292	0.258	0.279	0.291	0.223	0.245	0.258	0.392	0.377	0.473	0.385	0.368	0.414	0.443	0.392	0.452	0.353	0.34	0.318	0.269	0.242	0.284	0.266	0.278	0.248	0.275	0.32	0.29	0.243	0.267	0.258
M47	unknown-18.98	Other	1.081	1.091	1.335	1.099	1.113	1.196	1.136	1.089	1.213	0.931	0.896	0.747	2.86	2.626	2.512	2.281	2.204	2.253	2.412	2.292	2.718	2.356	2.482	2.425	0.676	0.641	0.669	0.666	0.739	0.812	0.695	0.602	0.62	0.77	0.654	0.724
M48	Decane, 5-methyl-	Fatty acid degradation pathway	0.744	0.805	0.65	0.784	0.695	0.708	0.885	0.905	0.706	1.013	0.87	0.892	0.803	0.867	0.859	0.903	0.788	0.811	0.855	0.855	0.801	0.934	0.897	1.022	0.497	0.503	0.464	0.448	0.484	0.394	0.441	0.422	0.526	0.459	0.46	0.347
M50	Decane, 4-methyl-	Fatty acid degradation pathway	0.368	0.383	0.44	0.414	0.415	0.488	0.421	0.361	0.412	0.458	0.478	0.462	0.361	0.372	0.404	0.38	0.327	0.34	0.36	0.343	0.338	0.386	0.406	0.426	0.483	0.547	0.545	0.461	0.499	0.573	0.566	0.531	0.457	0.321	0.372	0.375
M51	Decane, 2-methyl-	Fatty acid degradation pathway	0.4	0.442	0.412	0.436	0.415	0.406	0.484	0.478	0.361	0.375	0.311	0.34	0.393	0.407	0.484	0.406	0.373	0.358	0.407	0.352	0.414	0.406	0.428	0.372	0.419	0.435	0.445	0.4	0.366	0.389	0.433	0.395	0.405	0.36	0.378	0.435
M52	Acetophenone	Shikimate pathway	1.359	1.251	1.413	1.102	1.129	1.408	1.244	1.17	1.384	1.352	1.321	1.143	2.819	2.903	2.507	2.943	2.631	3.09	2.812	2.653	2.464	3.216	2.949	2.907	0.922	0.818	0.945	0.825	0.956	0.892	0.789	0.846	0.825	0.831	0.796	0.779
M53	Benzaldehyde, 2-methyl-	Shikimate pathway	0.236	0.257	0.263	0.223	0.255	0.245	0.264	0.258	0.285	0.295	0.258	0.287	1.137	1.115	1.399	1.074	1.289	1.186	1.189	1.051	1.162	1.247	1.304	1.199	0.303	0.294	0.3	0.324	0.321	0.33	0.295	0.268	0.253	0.317	0.297	0.298
M54	cis-Linalool oxide	Other	2.336	2.148	1.891	2.571	2.181	2.319	2.187	2.036	2.179	2.851	2.567	2.571	0.396	0.395	0.427	0.416	0.396	0.358	0.389	0.359	0.41	0.317	0.375	0.367	0.576	0.523	0.494	0.537	0.606	0.513	0.571	0.535	0.478	0.703	0.662	0.738
M55	unknown-20.217	Other	7.945	7.721	7.569	7.723	7.899	8.204	7.419	8.591	7.774	9.303	9.922	8.888	0.554	0.509	0.587	0.579	0.556	0.467	0.597	0.504	0.579	0.54	0.553	0.455	1.587	1.553	1.624	1.418	1.404	1.504	1.397	1.323	1.666	1.195	1.297	1.432
M56	Benzene, (2-methyl-1-propenyl)-	Shikimate pathway	0.248	0.248	0.284	0.238	0.243	0.299	0.26	0.275	0.233	0.218	0.225	0.172	0.559	0.564	0.626	0.488	0.535	0.501	0.492	0.577	0.521	0.652	0.647	0.537	0.688	0.641	0.6	0.622	0.562	0.679	0.777	0.665	0.757	0.755	0.703	0.612
M58	Guaiacol	Shikimate pathway	0.534	0.544	0.56	0.5	0.513	0.571	0.554	0.604	0.543	0.515	0.467	0.467	1.834	1.899	1.763	1.533	1.635	1.536	1.711	1.763	1.653	1.72	1.518	1.754	4.146	4.587	4.023	4.039	4.169	4.779	5.003	4.498	4.47	5.273	5.51	5.045
M60	Furan, 3-(4-methyl-3-pentenyl)-	Other	0.462	0.536	0.484	0.457	0.499	0.439	0.459	0.515	0.481	0.41	0.383	0.344	0.863	0.882	0.757	0.845	0.816	0.667	0.872	0.751	0.828	0.837	0.85	0.857	0.473	0.458	0.545	0.507	0.504	0.381	0.448	0.442	0.484	0.371	0.4	0.387
M61	Undecane	Fatty acid degradation pathway	1.37	1.475	1.502	1.428	1.341	1.188	1.395	1.273	1.277	1.576	1.665	1.397	0.974	0.898	0.789	0.854	0.895	0.948	0.887	0.769	0.903	0.65	0.631	0.627	1.162	1.162	1.009	1.035	1.131	1.095	1.199	1.182	0.892	1.022	1.019	1.295
M62	Nonanal	lipoxygenase pathway	0.488	0.558	0.529	0.506	0.45	0.445	0.55	0.49	0.55	0.401	0.397	0.492	0.546	0.542	0.583	0.61	0.573	0.491	0.539	0.581	0.647	0.487	0.467	0.594	0.497	0.494	0.59	0.557	0.541	0.627	0.587	0.618	0.571	0.524	0.471	0.505
M63	6-Methyl-3,5-heptadiene-2-one	Carotenoid degradation pathway	4.151	3.751	4.35	4.109	4.472	4.943	4.77	4.169	4.363	3.846	3.972	3.027	20.105	20.702	19.733	21.212	24.032	22.91	20.665	22.896	23.786	17.919	18.41	20.635	4.348	3.644	4.023	4.283	4.135	4.827	5.264	4.842	4.273	4.041	4.634	4.078
M64	Phenylethyl Alcohol	Shikimate pathway	6.453	6.689	5.374	5.514	6.13	6.452	6.085	6.079	7.783	7.226	7.522	9.024	62.912	58.427	63.644	53.522	59.753	55.403	53.639	62.249	61.31	51.579	57.402	52.953	16.255	14.962	16.906	16.115	16.527	15.199	13.283	15.773	14.192	15.194	13.308	13.072
M65	2,6,6-Trimethyl-2-cyclohexene-1,4-dione	Other	4.795	4.431	4.361	3.53	3.561	4.171	4.208	4.264	5.019	4.007	4.194	3.484	1.176	1.142	1.39	1.202	1.198	1.119	1.114	1.169	1.245	1.205	1.066	1.041	5.269	4.924	5.038	5.085	5.317	4.337	5.345	5.398	5.946	5.775	5.096	5.902
M67	Benzaldehyde, 4-ethyl-	Shikimate pathway	0.445	0.406	0.424	0.395	0.453	0.421	0.49	0.462	0.443	0.436	0.437	0.453	2.215	2.268	1.739	2.186	1.892	2.189	1.956	1.974	2.019	2.272	2.058	2.012	0.302	0.286	0.306	0.336	0.359	0.316	0.255	0.255	0.33	0.359	0.354	0.274
M69	Benzoic acid	Shikimate pathway	0.325	0.315	0.395	0.311	0.342	0.364	0.356	0.33	0.292	0.27	0.246	0.258	2.039	2.383	2.241	1.86	1.974	1.953	2.303	2.011	2.229	1.721	1.846	1.722	0.26	0.246	0.211	0.285	0.249	0.264	0.224	0.216	0.241	0.25	0.276	0.266
M70	Methyl salicylate	Shikimate pathway	7.308	6.669	6.048	6.549	7.323	6.189	7.82	7.11	7.393	6.9	6.283	5.801	10.343	10.326	11.455	11.618	13.024	13.266	9.916	11.019	11.861	13.778	12.968	11.168	17.084	16.023	19.102	17.607	18.088	17.597	21.642	20.482	17.426	19.213	20.212	17.704
M71	Dodecane	Fatty acid degradation pathway	0.499	0.523	0.616	0.445	0.483	0.449	0.554	0.508	0.552	0.5	0.423	0.445	0.437	0.495	0.43	0.435	0.44	0.415	0.433	0.436	0.451	0.385	0.417	0.428	0.409	0.442	0.412	0.415	0.363	0.419	0.41	0.412	0.423	0.505	0.512	0.387
M73	Benzaldehyde, 2,5-dimethyl-	Shikimate pathway	6.798	5.861	6.604	6.549	7.425	7.071	6.707	6.099	6.715	5.773	6.201	7.073	5.348	4.707	5.275	5.133	5.112	4.764	5.255	4.353	4.852	4.973	5.408	4.526	7.02	7.606	7.709	7.345	7.768	8.47	8.025	8.397	7.47	6.143	5.525	6.674
M75	Verbenone	MEP	1.808	1.856	2.042	1.701	1.935	2.028	1.768	1.779	2.165	1.221	1.343	1.168	1.573	1.723	1.435	1.685	1.804	1.776	1.568	1.748	1.466	1.752	1.703	1.786	1.402	1.478	1.698	1.805	1.557	1.639	1.714	1.921	1.693	1.602	1.572	1.674
M76	Chrysanthenone	MEP	4.864	4.667	3.825	4.482	4.805	3.862	4.681	4.388	4.362	3.693	3.697	3.503	1.935	2.119	1.994	2.359	2.353	2.269	2.013	1.972	2.333	2.145	2.37	2.472	1.888	2.058	1.949	1.949	2.054	1.751	1.586	1.619	2.084	1.93	1.945	1.942
M78	Oxiranecarboxaldehyde, 3-methyl-3-(4-methyl-3-pentenyl)-	Other	0.687	0.609	0.714	0.751	0.684	0.734	0.641	0.715	0.699	0.971	0.915	0.802	0.725	0.83	0.812	0.81	0.756	0.918	0.785	0.814	0.768	0.764	0.707	0.758	0.744	0.769	0.869	0.774	0.739	0.881	0.741	0.761	0.799	0.633	0.637	0.479
M79	Neral	MEP	3.113	2.785	2.61	2.677	3.073	2.794	2.778	2.92	2.657	3.486	3.043	3.545	1.72	1.876	1.618	1.767	1.823	1.696	1.597	1.644	1.745	1.807	1.937	1.758	1.702	1.692	2.249	1.815	1.784	2.326	1.855	1.984	1.651	1.508	1.502	1.718
M80	Ethanone, 1-(4-ethylphenyl)-	Shikimate pathway	0.358	0.335	0.315	0.316	0.364	0.331	0.295	0.291	0.305	0.346	0.318	0.356	0.493	0.433	0.508	0.489	0.49	0.44	0.441	0.461	0.376	0.504	0.519	0.429	0.392	0.342	0.37	0.352	0.365	0.309	0.376	0.353	0.333	0.339	0.342	0.39
M81	5-Methyl-3-methylene-5-hexen-2-one	Shikimate pathway	2.796	2.953	2.96	2.934	2.439	2.637	3.087	3.245	2.893	3.206	3.106	3.27	1.004	1.035	1.015	0.999	1.075	1.064	1.205	1.264	1.161	1.086	1.107	1.251	2.014	1.765	1.921	1.973	1.95	2.53	1.742	1.815	2.095	1.85	1.713	2.107
M82	Dodecane, 2-methyl-	Fatty acid degradation pathway	0.711	0.755	0.631	0.777	0.692	0.7	0.596	0.605	0.773	0.558	0.551	0.58	0.489	0.566	0.505	0.491	0.512	0.485	0.531	0.532	0.443	0.373	0.388	0.415	0.633	0.687	0.576	0.672	0.71	0.604	0.531	0.541	0.668	0.537	0.541	0.692
M83	Citral	MEP	23.364	23.897	22.159	22.227	20.101	23.858	22.533	23.253	22.335	17.688	16.901	17.26	7.983	8.029	7.298	7.362	7.24	6.455	7.109	7.141	9.171	7.681	7.561	6.169	4.115	4.683	4.45	4.836	4.795	4.271	4.634	4.916	4.337	3.211	3.346	3.403
M84	Dodecane, 2,6,11-trimethyl-	Fatty acid degradation pathway	0.728	0.618	0.712	0.847	0.869	0.735	0.771	0.83	0.73	0.735	0.744	0.606	0.779	0.932	0.878	0.72	0.807	0.702	0.877	0.918	0.746	0.764	0.766	0.903	1.402	1.447	1.258	1.513	1.455	1.499	1.612	1.525	1.393	1.1	1.288	1.227
M85	Benzenemethanol, 2-methyl-, acetate	Shikimate pathway	1.097	1.135	1.383	1.36	1.267	1.576	1.199	1.267	1.344	1.286	1.35	1.072	1.316	1.166	1.133	1.345	1.358	1.104	1.418	1.368	1.084	1.26	1.359	1.47	1.192	1.325	1.164	1.167	1.125	1.08	1.17	1.205	1.279	0.906	0.942	0.837
M86	Tridecane	Fatty acid degradation pathway	0.516	0.483	0.585	0.485	0.537	0.571	0.571	0.477	0.53	0.395	0.351	0.382	0.949	0.848	0.981	1.036	0.956	0.93	0.985	1.025	0.972	1.083	0.936	1.086	0.565	0.629	0.57	0.466	0.527	0.546	0.502	0.492	0.641	0.473	0.534	0.493
M87	Eugenol	Shikimate pathway	0.024	0.025	0.026	0.022	0.02	0.021	0.019	0.019	0.028	0.024	0.024	0.03	0.305	0.271	0.297	0.25	0.262	0.259	0.267	0.293	0.268	0.234	0.22	0.263	0.182	0.174	0.154	0.15	0.173	0.169	0.152	0.176	0.155	0.137	0.136	0.114
M88	Copaene	MVA	0.024	0.027	0.024	0.024	0.028	0.026	0.029	0.028	0.03	0.027	0.027	0.036	0.049	0.051	0.044	0.048	0.053	0.055	0.04	0.04	0.055	0.053	0.055	0.048	0.929	0.892	0.939	0.908	0.875	0.908	0.953	0.89	0.794	0.836	0.921	1.03
M89	Tetradecane	Fatty acid degradation pathway	1.459	1.617	1.739	1.299	1.337	1.639	1.389	1.398	1.842	1.297	1.312	1.549	0.998	1.101	1.033	1.154	1.077	1.12	1.173	1.206	1.023	1.167	1.129	1.13	1.078	1.081	1.027	1.088	1.045	0.849	1.179	1.199	0.907	1	0.919	1.015
M90	Geranyl acetone	Carotenoid degradation pathway	2.117	2.021	2.447	2.565	2.456	2.359	2.087	2.276	2.342	2.512	2.489	2.442	8.249	8.325	7.249	8.663	7.657	7.434	8.028	9.374	8.371	10.687	9.897	10.811	0.517	0.471	0.461	0.564	0.481	0.512	0.549	0.524	0.433	0.451	0.446	0.588
M91	2,5-Cyclohexadiene-1,4-dione, 2,6-bis(1,1-dimethylethyl)-	Other	0.045	0.043	0.05	0.04	0.046	0.043	0.047	0.047	0.05	0.037	0.036	0.047	0.093	0.096	0.093	0.095	0.109	0.105	0.082	0.087	0.095	0.091	0.108	0.098	0.07	0.083	0.078	0.067	0.078	0.077	0.066	0.078	0.072	0.096	0.108	0.093
M92	trans-β-Ionone	Carotenoid degradation pathway	0.952	0.918	0.95	1.172	1.123	1.059	0.967	1.069	1.039	1.085	0.997	0.921	9.804	8.328	8.919	11.559	11.11	9.725	10.155	9.968	11.368	9.234	10.028	9.742	0.424	0.48	0.434	0.456	0.446	0.343	0.453	0.505	0.452	0.392	0.416	0.443
M94	Dihydroactinidiolide	Other	0.492	0.505	0.605	0.503	0.515	0.647	0.509	0.476	0.545	0.462	0.465	0.495	0.692	0.731	0.701	0.824	0.84	0.676	0.785	0.764	0.638	0.92	0.879	0.847	1.238	1.195	1.125	1.425	1.314	1.59	1.198	1.327	1.357	1.336	1.388	1.326

## Sheet: Supplementary Table 7
Supplementary Table 7.Correlations between volatile abundance in immature tomato fruits and sensory evaluation properties.
Peak no.	Metabolite name	Metabolic pathway	Class	Correlation	Type
M29	1-Octen-3-ol	lipoxygenase pathway	Alcohol	0.614696	Bitter
M27	Benzaldehyde	Shikimate pathway	Benzene derivatives	0.640566	Bitter
M45	Benzeneacetaldehyde	Shikimate pathway	Benzene derivatives	0.659516	Bitter
M62	Nonanal	lipoxygenase pathway	Aldehyde	0.697373	Bitter
M58	Guaiacol	Shikimate pathway	Benzene derivatives	0.730651	Bitter
M04	Pentanal	lipoxygenase pathway	Aldehyde	0.750055	Bitter
M31	6-Methyl-5-hepten-2-one	Carotenoid degradation pathway	Ketone	0.603041	Bitter
M87	Eugenol	Shikimate pathway	Benzene derivatives	0.668449	Bitter
M41	Sylvestrene	MEP	Monoterpenoids	0.698018	Bitter
M73	Benzaldehyde, 2,5-dimethyl-	Shikimate pathway	Benzene derivatives	-0.763478	Bitter
M68	α-Terpineol	MEP	Monoterpenoids	-0.728256	Bitter
M32	β-Myrcene	MEP	Monoterpenoids	-0.673994	Bitter
M31	6-Methyl-5-hepten-2-one	Carotenoid degradation pathway	Ketone	0.632881	grassy
M04	Pentanal	lipoxygenase pathway	Aldehyde	0.769125	grassy
M87	Eugenol	Shikimate pathway	Benzene derivatives	0.872369	grassy
M35	2-Carene	MEP	Monoterpenoids	0.848528	grassy
M45	Benzeneacetaldehyde	Shikimate pathway	Benzene derivatives	0.602347	grassy
M62	Nonanal	lipoxygenase pathway	Aldehyde	0.660385	grassy
M58	Guaiacol	Shikimate pathway	Benzene derivatives	0.783073	grassy
M41	Sylvestrene	MEP	Monoterpenoids	0.828418	grassy
M73	Benzaldehyde, 2,5-dimethyl-	Shikimate pathway	Benzene derivatives	-0.860498	grassy
M70	Methyl salicylate	Shikimate pathway	Benzene derivatives	-0.840097	grassy
M32	β-Myrcene	MEP	Monoterpenoids	-0.64901	grassy
M59	Linalool	MEP	Monoterpenoids	-0.622218	grassy
M68	α-Terpineol	MEP	Monoterpenoids	-0.620775	grassy
M31	6-Methyl-5-hepten-2-one	Carotenoid degradation pathway	Ketone	0.708346	fragrance
M41	Sylvestrene	MEP	Monoterpenoids	0.763917	fragrance
M04	Pentanal	lipoxygenase pathway	Aldehyde	0.765726	fragrance
M58	Guaiacol	Shikimate pathway	Benzene derivatives	0.799523	fragrance
M87	Eugenol	Shikimate pathway	Benzene derivatives	0.886798	fragrance
M45	Benzeneacetaldehyde	Shikimate pathway	Benzene derivatives	-0.602352	fragrance
M73	Benzaldehyde, 2,5-dimethyl-	Shikimate pathway	Benzene derivatives	-0.785861	fragrance
M68	α-Terpineol	MEP	Monoterpenoids	-0.731817	fragrance
M88	Copaene	MVA	Sesquiterpene	-0.712077	fragrance
M70	Methyl salicylate	Shikimate pathway	Benzene derivatives	-0.641095	fragrance

## Sheet: Supplementary Table 8
Supplementary Table 8.Correlations between volatile abundance in mature tomato fruits and sensory evaluation properties.
Peak no.	Metabolite name	Metabolic pathway	Class	Correlation	Type
M45	Benzeneacetaldehyde	Shikimate pathway	Benzene derivatives	-0.876043	Bitter
M83	Citral	MEP	Monoterpenoids	-0.82406	Bitter
M75	Verbenone	MEP	Monoterpenoids	-0.823958	Bitter
M85	Benzenemethanol, 2-methyl-, acetate	Shikimate pathway	Benzene derivatives	-0.816178	Bitter
M87	Eugenol	Shikimate pathway	Benzene derivatives	-0.72799	Bitter
M44	Benzyl alcohol	Shikimate pathway	Benzene derivatives	-0.720091	Bitter
M29	1-Octen-3-ol	lipoxygenase pathway	Alcohol	-0.676468	Bitter
M56	Benzene, (2-methyl-1-propenyl)-	Shikimate pathway	Benzene derivatives	-0.674884	Bitter
M73	Benzaldehyde, 2,5-dimethyl-	Shikimate pathway	Benzene derivatives	-0.67354	Bitter
M46	β-Ocimene	MEP	Monoterpenoids	-0.6675	Bitter
M69	Benzoic acid	Shikimate pathway	Benzene derivatives	-0.65007	Bitter
M13	(E)-2-Hexenal	lipoxygenase pathway	Aldehyde	-0.6277	Bitter
M37	Hexanoic acid	lipoxygenase pathway	Acid	-0.627265	Bitter
M10	3-Methyl-2-butenal	Branched-chain amino acid degradation pathway	Aldehyde	-0.61143	Bitter
M76	Chrysanthenone	MEP	Monoterpenoids	-0.604351	Bitter
M17	1-Hexanol	lipoxygenase pathway	Alcohol	0.608047	Bitter
M79	Neral	MEP	Monoterpenoids	0.616793	Bitter
M12	3-Methyl-1-pentanol	lipoxygenase pathway	Alcohol	0.650275	Bitter
M34	6-Methyl-5-hepten-2-ol	Carotenoid degradation pathway	Alcohol	0.682348	Bitter
M01	3-Methylbutanal	Branched-chain amino acid degradation pathway	Aldehyde	0.687089	Bitter
M33	Phenol	Shikimate pathway	Benzene derivatives	0.696694	Bitter
M09	1-Pentanol	lipoxygenase pathway	Alcohol	0.70382	Bitter
M42	2-Isobutylthiazole	Branched-chain amino acid degradation pathway	Nitrogenous volatiles	0.709899	Bitter
M35	2-Carene	MEP	Monoterpenoids	0.752929	Bitter
M75	Verbenone	MEP	Monoterpenoids	-0.879094	grassy
M18	p-Xylene	Shikimate pathway	Benzene derivatives	-0.791141	grassy
M83	Citral	MEP	Monoterpenoids	-0.78279	grassy
M07	(E)-2-Methyl-2-butenal	Branched-chain amino acid degradation pathway	Aldehyde	-0.763429	grassy
M45	Benzeneacetaldehyde	Shikimate pathway	Benzene derivatives	-0.744109	grassy
M11	Hexanal	lipoxygenase pathway	Aldehyde	-0.740984	grassy
M76	Chrysanthenone	MEP	Monoterpenoids	-0.73393	grassy
M73	Benzaldehyde, 2,5-dimethyl-	Shikimate pathway	Benzene derivatives	-0.729824	grassy
M46	β-Ocimene	MEP	Monoterpenoids	-0.706022	grassy
M03	1-Penten-3-one	lipoxygenase pathway	Ketone	-0.665494	grassy
M63	6-Methyl-3,5-heptadiene-2-one	Carotenoid degradation pathway	Ketone	-0.657309	grassy
M69	Benzoic acid	Shikimate pathway	Benzene derivatives	-0.630335	grassy
M58	Guaiacol	Shikimate pathway	Benzene derivatives	-0.619019	grassy
M87	Eugenol	Shikimate pathway	Benzene derivatives	-0.615132	grassy
M79	Neral	MEP	Monoterpenoids	0.63156	grassy
M17	1-Hexanol	lipoxygenase pathway	Alcohol	0.645748	grassy
M81	5-Methyl-3-methylene-5-hexen-2-one	Shikimate pathway	Benzene derivatives	0.677249	grassy
M42	2-Isobutylthiazole	Branched-chain amino acid degradation pathway	Nitrogenous volatiles	0.67916	grassy
M25	(E)-2-Heptenal	lipoxygenase pathway	Aldehyde	0.679714	grassy
M04	Pentanal	lipoxygenase pathway	Aldehyde	0.681844	grassy
M35	2-Carene	MEP	Monoterpenoids	0.721711	grassy
M12	3-Methyl-1-pentanol	lipoxygenase pathway	Alcohol	0.725174	grassy
M09	1-Pentanol	lipoxygenase pathway	Alcohol	0.726135	grassy
M05	3-Methyl-1-butanol	Branched-chain amino acid degradation pathway	Alcohol	0.726243	grassy
M90	Geranyl acetone	Carotenoid degradation pathway	Ketone	0.899101	grassy
M45	Benzeneacetaldehyde	Shikimate pathway	Benzene derivatives	-0.940288	Sourness
M83	Citral	MEP	Monoterpenoids	-0.856562	Sourness
M85	Benzenemethanol, 2-methyl-, acetate	Shikimate pathway	Benzene derivatives	-0.836843	Sourness
M75	Verbenone	MEP	Monoterpenoids	-0.828918	Sourness
M87	Eugenol	Shikimate pathway	Benzene derivatives	-0.774108	Sourness
M56	Benzene, (2-methyl-1-propenyl)-	Shikimate pathway	Benzene derivatives	-0.699218	Sourness
M69	Benzoic acid	Shikimate pathway	Benzene derivatives	-0.680202	Sourness
M06	2-Methyl-1-butanol	Branched-chain amino acid degradation pathway	Alcohol	-0.653694	Sourness
M76	Chrysanthenone	MEP	Monoterpenoids	-0.640665	Sourness
M46	β-Ocimene	MEP	Monoterpenoids	-0.638143	Sourness
M15	3-Methylbutanoic acid	Branched-chain amino acid degradation pathway	Acid	-0.62603	Sourness
M73	Benzaldehyde, 2,5-dimethyl-	Shikimate pathway	Benzene derivatives	-0.603955	Sourness
M18	p-Xylene	Shikimate pathway	Benzene derivatives	-0.602573	Sourness
M11	Hexanal	lipoxygenase pathway	Aldehyde	-0.601053	Sourness
M81	5-Methyl-3-methylene-5-hexen-2-one	Shikimate pathway	Benzene derivatives	0.613848	Sourness
M64	Phenylethyl Alcohol	Shikimate pathway	Benzene derivatives	0.635648	Sourness
M04	Pentanal	lipoxygenase pathway	Aldehyde	0.638413	Sourness
M12	3-Methyl-1-pentanol	lipoxygenase pathway	Alcohol	0.638653	Sourness
M09	1-Pentanol	lipoxygenase pathway	Alcohol	0.655512	Sourness
M35	2-Carene	MEP	Monoterpenoids	0.658869	Sourness
M34	6-Methyl-5-hepten-2-ol	Carotenoid degradation pathway	Alcohol	0.702459	Sourness
M33	Phenol	Shikimate pathway	Benzene derivatives	0.704462	Sourness
M42	2-Isobutylthiazole	Branched-chain amino acid degradation pathway	Nitrogenous volatiles	0.727344	Sourness
M05	3-Methyl-1-butanol	Branched-chain amino acid degradation pathway	Alcohol	0.74464	Sourness
M90	Geranyl acetone	Carotenoid degradation pathway	Ketone	0.752595	Sourness
M01	3-Methylbutanal	Branched-chain amino acid degradation pathway	Aldehyde	0.794629	Sourness
M75	Verbenone	MEP	Monoterpenoids	-0.864899	Sweetness
M45	Benzeneacetaldehyde	Shikimate pathway	Benzene derivatives	-0.793253	Sweetness
M85	Benzenemethanol, 2-methyl-, acetate	Shikimate pathway	Benzene derivatives	-0.790245	Sweetness
M83	Citral	MEP	Monoterpenoids	-0.778369	Sweetness
M06	2-Methyl-1-butanol	Branched-chain amino acid degradation pathway	Alcohol	-0.719394	Sweetness
M87	Eugenol	Shikimate pathway	Benzene derivatives	-0.718189	Sweetness
M46	β-Ocimene	MEP	Monoterpenoids	-0.705512	Sweetness
M69	Benzoic acid	Shikimate pathway	Benzene derivatives	-0.691787	Sweetness
M56	Benzene, (2-methyl-1-propenyl)-	Shikimate pathway	Benzene derivatives	-0.653173	Sweetness
M76	Chrysanthenone	MEP	Monoterpenoids	-0.641974	Sweetness
M63	6-Methyl-3,5-heptadiene-2-one	Carotenoid degradation pathway	Ketone	-0.636	Sweetness
M73	Benzaldehyde, 2,5-dimethyl-	Shikimate pathway	Benzene derivatives	-0.62602	Sweetness
M01	3-Methylbutanal	Branched-chain amino acid degradation pathway	Aldehyde	0.635813	Sweetness
M25	(E)-2-Heptenal	lipoxygenase pathway	Aldehyde	0.637182	Sweetness
M12	3-Methyl-1-pentanol	lipoxygenase pathway	Alcohol	0.65248	Sweetness
M79	Neral	MEP	Monoterpenoids	0.661006	Sweetness
M64	Phenylethyl Alcohol	Shikimate pathway	Benzene derivatives	0.661406	Sweetness
M34	6-Methyl-5-hepten-2-ol	Carotenoid degradation pathway	Alcohol	0.676985	Sweetness
M09	1-Pentanol	lipoxygenase pathway	Alcohol	0.678281	Sweetness
M42	2-Isobutylthiazole	Branched-chain amino acid degradation pathway	Nitrogenous volatiles	0.6792	Sweetness
M04	Pentanal	lipoxygenase pathway	Aldehyde	0.680083	Sweetness
M03	1-Penten-3-one	lipoxygenase pathway	Ketone	0.777682	Sweetness
M44	Benzyl alcohol	Shikimate pathway	Benzene derivatives	0.789195	Sweetness
M05	3-Methyl-1-butanol	Branched-chain amino acid degradation pathway	Alcohol	0.845511	Sweetness
M33	Phenol	Shikimate pathway	Benzene derivatives	0.869779	Sweetness
M75	Verbenone	MEP	Monoterpenoids	-0.850456	fragrance
M83	Citral	MEP	Monoterpenoids	-0.847382	fragrance
M69	Benzoic acid	Shikimate pathway	Benzene derivatives	-0.773451	fragrance
M46	β-Ocimene	MEP	Monoterpenoids	-0.771793	fragrance
M02	1-Penten-3-ol	lipoxygenase pathway	Alcohol	-0.767613	fragrance
M73	Benzaldehyde, 2,5-dimethyl-	Shikimate pathway	Benzene derivatives	-0.752337	fragrance
M56	Benzene, (2-methyl-1-propenyl)-	Shikimate pathway	Benzene derivatives	-0.737654	fragrance
M45	Benzeneacetaldehyde	Shikimate pathway	Benzene derivatives	-0.730971	fragrance
M62	Nonanal	lipoxygenase pathway	Aldehyde	-0.708287	fragrance
M39	o-Cymene	Shikimate pathway	Monoterpenoids	-0.654999	fragrance
M76	Chrysanthenone	MEP	Monoterpenoids	-0.64024	fragrance
M85	Benzenemethanol, 2-methyl-, acetate	Shikimate pathway	Benzene derivatives	-0.634282	fragrance
M63	6-Methyl-3,5-heptadiene-2-one	Carotenoid degradation pathway	Ketone	-0.625184	fragrance
M04	Pentanal	lipoxygenase pathway	Aldehyde	0.607006	fragrance
M01	3-Methylbutanal	Branched-chain amino acid degradation pathway	Aldehyde	0.671567	fragrance
M09	1-Pentanol	lipoxygenase pathway	Alcohol	0.682947	fragrance
M05	3-Methyl-1-butanol	Branched-chain amino acid degradation pathway	Alcohol	0.701961	fragrance
M12	3-Methyl-1-pentanol	lipoxygenase pathway	Alcohol	0.743451	fragrance
M25	(E)-2-Heptenal	lipoxygenase pathway	Aldehyde	0.745105	fragrance
M64	Phenylethyl Alcohol	Shikimate pathway	Benzene derivatives	0.745721	fragrance
M35	2-Carene	MEP	Monoterpenoids	0.75498	fragrance
M42	2-Isobutylthiazole	Branched-chain amino acid degradation pathway	Nitrogenous volatiles	0.760589	fragrance
M79	Neral	MEP	Monoterpenoids	0.905216	fragrance
